# Supplementary material for: Common methods for fecal sample storage in field studies yield consistent signatures of individual identity in microbiome sequencing data
Source: Sci Rep. 2016 Aug 16;6:31519. doi: 10.1038/srep31519 (PMC4985740; doi:10.1038/srep31519)
Supplement: Supplementary Information [file srep31519-s2.xls]

## Sheet: TableS1
Table S1. Sample information and summary of sequencing results
Sample ID	Individual	Storage Condition	Collection Date	Extraction Date	Fragments Sequenced	Post QC Read Count	Reads Assigned to OTUs	Number of OTUs after rarefying	Observed Species	Shannon Diversity Index
Eg12.1	Eg12	frozen	2014-06-11	2014-06-13	244344	218507	201253	1738	1738	7.70172
Eg12.2	Eg12	ethanol	2014-06-11	2014-06-13	113493	100561	92137	1519	1519	7.38749
Eg12.3	Eg12	lyophilized	2014-06-11	2014-06-17	448401	401702	371502	1397	1397	5.93038
Eg12.4	Eg12	RNAlater	2014-06-11	2014-06-13	66757	59594	54933	1614	1614	7.74987
Ia13.1	Ia13	frozen	2014-06-04	2014-06-06	130032	106497	89392	1963	1963	7.14958
Ia13.2	Ia13	ethanol	2014-06-04	2014-06-06	985	629	NA (removed from data set)	NA	NA	NA
Ia13.3	Ia13	lyophilized	2014-06-04	2014-06-10	168178	153907	143805	1134	1134	5.89732
Ia13.4	Ia13	RNAlater	2014-06-04	2014-06-06	282900	255557	234099	1539	1539	6.41327
Jj10.1	Jj10	frozen	2014-06-11	2014-06-13	296460	267563	248065	1724	1724	7.27431
Jj10.2	Jj10	ethanol	2014-06-11	2014-06-13	362257	325850	300815	1586	1586	6.60125
Jj10.3	Jj10	lyophilized	2014-06-11	2014-06-17	241274	216122	200293	1509	1509	6.43517
Jj10.4	Jj10	RNAlater	2014-06-11	2014-06-13	322305	291104	267851	1762	1762	7.30421
JL11.1	JL11	frozen	2014-06-04	2014-06-06	167604	152274	141134	1532	1532	7.21392
JL11.2	JL11	ethanol	2014-06-04	2014-06-06	113627	102212	94686	1556	1556	7.36244
JL11.3	JL11	lyophilized	2014-06-04	2014-06-10	105188	95771	88819	1446	1446	6.56136
JL11.4	JL11	RNAlater	2014-06-04	2014-06-06	410828	373043	347763	1738	1738	7.53674
Js11.1	Js11	frozen	2014-06-18	2014-06-20	261964	236253	217622	1785	1785	7.91985
Js11.2	Js11	ethanol	2014-06-18	2014-06-20	533940	478269	437421	1759	1759	7.75264
Js11.3	Js11	lyophilized	2014-06-18	2014-06-24	228750	205530	188469	1730	1730	7.49423
Js11.4	Js11	RNAlater	2014-06-18	2014-06-20	307020	253910	214397	2410	2410	8.44836
Pj10.1	Pj10	frozen	2014-06-11	2014-06-13	128337	102181	85115	2135	2135	7.89042
Pj10.2	Pj10	ethanol	2014-06-11	2014-06-13	210753	191437	177049	1553	1553	7.56981
Pj10.3	Pj10	lyophilized	2014-06-11	2014-06-17	232956	211221	196157	1542	1542	7.73923
Pj10.4	Pj10	RNAlater	2014-06-11	2014-06-13	252837	221354	200230	1761	1761	8.20294
Pp10.1	Pp10	frozen	2014-06-04	2014-06-06	240268	216384	199507	1389	1389	6.70579
Pp10.2	Pp10	ethanol	2014-06-04	2014-06-06	266644	240650	222615	1489	1489	6.53375
Pp10.3	Pp10	lyophilized	2014-06-04	2014-06-10	207552	187254	172971	1367	1367	6.22245
Pp10.4	Pp10	RNAlater	2014-06-04	2014-06-06	178821	153212	135498	1883	1883	7.41469
PQ11.1	PQ11	frozen	2014-06-18	2014-06-20	525323	474232	439346	1880	1880	7.1233
PQ11.2	PQ11	ethanol	2014-06-18	2014-06-20	262803	236544	219366	1631	1631	7.20383
PQ11.3	PQ11	lyophilized	2014-06-18	2014-06-24	66828	59929	54633	1607	1607	7.00141
PQ11.4	PQ11	RNAlater	2014-06-18	2014-06-20	474151	428533	396120	1837	1837	7.79379
Rr13.1	Rr13	frozen	2014-06-18	2014-06-20	109014	88551	73650	2417	2417	7.72336
Rr13.2	Rr13	ethanol	2014-06-18	2014-06-20	261513	233537	213172	1841	1841	7.59052
Rr13.3	Rr13	lyophilized	2014-06-18	2014-06-24	153672	137363	125818	1911	1911	7.00512
Rr13.4	Rr13	RNAlater	2014-06-18	2014-06-20	115183	102343	94154	1870	1870	7.57268
Tf12.1	Tf12	frozen	2014-06-04	2014-06-06	336996	306645	286495	1464	1464	7.1343
Tf12.2	Tf12	ethanol	2014-06-04	2014-06-06	232222	210352	195436	1484	1484	7.0855
Tf12.3	Tf12	lyophilized	2014-06-04	2014-06-10	337673	304056	278972	1504	1504	6.52296
Tf12.4	Tf12	RNAlater	2014-06-04	2014-06-06	150283	135248	125141	1573	1573	7.32131
VBB.1	VBB	frozen	2014-06-11	2014-06-13	147819	133600	124261	1482	1482	6.66692
VBB.2	VBB	ethanol	2014-06-11	2014-06-13	411743	373755	344455	1623	1623	6.37519
VBB.3	VBB	lyophilized	2014-06-11	2014-06-17	89731	73726	63119	1673	1673	6.05283
VBB.4	VBB	RNAlater	2014-06-11	2014-06-13	129724	115870	106910	1624	1624	7.21879
Ve12.1	Ve12	frozen	2014-06-04	2014-06-06	119663	106857	98038	1689	1689	7.62611
Ve12.3	Ve12	ethanol	2014-06-04	2014-06-10	381483	341752	311379	1556	1556	6.66552
Ve12.2	Ve12	lyophilized	2014-06-04	2014-06-06	173771	154724	142629	1482	1482	6.33322
Ve12.4	Ve12	RNAlater	2014-06-04	2014-06-06	152891	135590	124046	1779	1779	7.67134
WXC.1	WXC	frozen	2014-06-11	2014-06-13	109072	98598	91471	1434	1434	6.45651
WXC.2	WXC	ethanol	2014-06-11	2014-06-13	548697	497726	458010	1553	1553	6.62312
WXC.3	WXC	lyophilized	2014-06-11	2014-06-17	447402	390617	351423	1415	1415	5.53634
WXC.4	WXC	RNAlater	2014-06-11	2014-06-13	152038	136562	126163	1589	1589	7.2347

## Sheet: TableS2
Table S2. Differences in mean SDI across storage conditions (Tukey's HSD)
Comparison	difference in means	lower end of 95% CI	upper end of 95% CI	adjusted p-value
Lyophilized - Ethanol	-0.54	-1.1	0.02	0.063
Frozen - Ethanol	0.21	-0.35	0.78	0.75
RNAlater - Ethanol	0.47	-0.098	1	0.14
Frozen - Lyophilized	0.76	0.2	1.3	0.0036
RNAlater - Lyophilized	1	0.46	1.6	7.6e-05
RNAlater - Frozen	0.25	-0.3	0.81	0.62

## Sheet: TableS3
Table S3. Taxa consistently absent in the lyophilized condition
OTU ID	taxonomy	mean relative abundance (all samples)
4375017*	k__Bacteria: p__Firmicutes: c__Clostridia: o__Clostridiales: f__: g__: s__	6.3e-05
355745*	k__Bacteria: p__Spirochaetes: c__Spirochaetes: o__Sphaerochaetales: f__Sphaerochaetaceae: g__Sphaerochaeta: s__	4.9e-05
4446492*	k__Bacteria: p__Tenericutes: c__RF3: o__ML615J-28: f__: g__: s__	7.5e-05
New.ReferenceOTU915	k__Bacteria: p__Firmicutes: c__Clostridia: o__Clostridiales: f__: g__: s__	5.6e-05
New.ReferenceOTU774*	k__Bacteria: p__Firmicutes: c__Clostridia: o__Clostridiales: f__Ruminococcaceae: g__: s__	7.6e-05
New.ReferenceOTU1146	k__Bacteria: p__Firmicutes: c__Clostridia: o__Clostridiales: f__: g__: s__	0.00018
New.ReferenceOTU1174*	k__Bacteria: p__Firmicutes: c__Clostridia: o__Clostridiales: f__: g__: s__	3.2e-05
New.ReferenceOTU713	k__Bacteria: p__Firmicutes: c__Clostridia: o__Clostridiales: f__: g__: s__	5.1e-05
New.CleanUp.ReferenceOTU334794*	k__Bacteria: p__Proteobacteria: c__Alphaproteobacteria: o__: f__: g__: s__	4.8e-05
New.CleanUp.ReferenceOTU594686*	k__Bacteria: p__Tenericutes: c__RF3: o__ML615J-28: f__: g__: s__	4.5e-05
New.CleanUp.ReferenceOTU831555*	k__Bacteria: p__Firmicutes: c__Clostridia: o__Clostridiales: f__: g__: s__	0.00019
*These OTUs were low abundance (<0.1%) in all study subjects except one (Eg12)

## Sheet: TableS4
Table S4. Bray-Curtis dissimilarity values between all samples
	Rr13.3	PQ11.1	Eg12.1	Eg12.2	Eg12.3	Eg12.4	Jj10.1	Jj10.2	Jj10.4	JL11.4	Js11.1	Js11.2	Js11.3	Pj10.4	PQ11.2	PQ11.4	Rr13.1	Rr13.2	VBB.2	VBB.4	Ve12.1	Ve12.2	WXC.2	WXC.4	Js11.4	JL11.1	Tf12.3	Ia13.4	Tf12.2	Ia13.3	JL11.2	Pj10.1	Pj10.2	Pj10.3	Pp10.1	Pp10.2	Pp10.4	Rr13.4	Tf12.1	Tf12.4	VBB.1	Ve12.3	Ve12.4	WXC.1	Jj10.3	JL11.3	WXC.3	Ia13.1	Pp10.3
Rr13.3	0	0.403621	0.644464	0.758809	0.72458	0.680834	0.481248	0.481394	0.481193	0.499497	0.509253	0.540278	0.473999	0.60771	0.4101	0.459301	0.264767	0.357403	0.450039	0.440649	0.458331	0.36035	0.457196	0.576465	0.614079	0.653781	0.477843	0.477678	0.459814	0.467849	0.534915	0.567496	0.528216	0.590632	0.470796	0.450039	0.477605	0.267933	0.5504	0.510863	0.455348	0.678583	0.530485	0.495946	0.508905	0.465177	0.655574	0.58882	0.448374
PQ11.1	0.403621	0	0.584024	0.72178	0.678162	0.632475	0.42553	0.489887	0.439386	0.368385	0.471418	0.565135	0.523182	0.497337	0.296963	0.236487	0.41766	0.5314	0.431461	0.353651	0.563085	0.444274	0.401497	0.447971	0.571504	0.503469	0.33304	0.391906	0.411821	0.388135	0.44043	0.467208	0.487343	0.535775	0.33348	0.382004	0.363626	0.39586	0.405872	0.381839	0.331045	0.719712	0.594018	0.387165	0.402522	0.335383	0.48888	0.455988	0.325389
Eg12.1	0.644464	0.584024	0	0.457471	0.557593	0.28675	0.656947	0.7289	0.688668	0.606135	0.587227	0.671261	0.605806	0.568942	0.632749	0.562169	0.616953	0.662713	0.726045	0.646642	0.575037	0.641389	0.641462	0.55137	0.66533	0.615159	0.610437	0.660718	0.629839	0.644519	0.61278	0.547581	0.615379	0.564329	0.58439	0.646002	0.588381	0.653982	0.549906	0.584079	0.624238	0.711859	0.594714	0.566324	0.69026	0.625098	0.657039	0.606721	0.613951
Eg12.2	0.758809	0.72178	0.457471	0	0.699962	0.34503	0.813739	0.77973	0.778248	0.739461	0.747534	0.752384	0.709791	0.716325	0.682939	0.679571	0.768162	0.697912	0.788315	0.763403	0.734739	0.758022	0.735618	0.707393	0.74477	0.760182	0.742299	0.789267	0.67483	0.7766	0.646935	0.745154	0.728937	0.721304	0.741658	0.696575	0.710486	0.765288	0.744056	0.721158	0.772043	0.631468	0.652664	0.764575	0.80369	0.751872	0.822433	0.780316	0.729358
Eg12.3	0.72458	0.678162	0.557593	0.699962	0	0.607142	0.801219	0.84557	0.808431	0.710834	0.735087	0.818333	0.619937	0.701279	0.755569	0.650156	0.752897	0.835539	0.86369	0.759541	0.678473	0.656819	0.817198	0.55472	0.779291	0.592426	0.670877	0.735618	0.801603	0.546245	0.680047	0.678454	0.732524	0.66015	0.662676	0.781744	0.687387	0.786503	0.611791	0.68552	0.735325	0.834093	0.74574	0.602896	0.747039	0.63652	0.527117	0.601395	0.647155
Eg12.4	0.680834	0.632475	0.28675	0.34503	0.607142	0	0.735892	0.755276	0.715923	0.638076	0.659949	0.690736	0.63857	0.60857	0.645544	0.577124	0.683927	0.678436	0.754471	0.683689	0.662603	0.69544	0.675324	0.590339	0.673915	0.691578	0.662878	0.702524	0.645562	0.714605	0.626819	0.638533	0.655666	0.609265	0.66178	0.665239	0.621072	0.686014	0.641737	0.621712	0.696466	0.688156	0.590541	0.673842	0.747113	0.679681	0.747588	0.695477	0.655959
Jj10.1	0.481248	0.42553	0.656947	0.813739	0.801219	0.735892	0	0.302326	0.275603	0.44107	0.458294	0.538502	0.551718	0.537679	0.445189	0.474988	0.442077	0.532517	0.470229	0.462175	0.599784	0.562224	0.513408	0.557447	0.587026	0.582999	0.507788	0.492248	0.465634	0.542657	0.540388	0.51317	0.513426	0.58386	0.44938	0.494445	0.474036	0.44755	0.492486	0.476672	0.438911	0.804788	0.679791	0.495122	0.352131	0.473194	0.600571	0.553237	0.507642
Jj10.2	0.481394	0.489887	0.7289	0.77973	0.84557	0.755276	0.302326	0	0.255834	0.493072	0.586916	0.537679	0.61267	0.634763	0.424396	0.536196	0.509747	0.476342	0.4047	0.475317	0.683909	0.61192	0.496495	0.622078	0.653799	0.705343	0.548551	0.503578	0.43115	0.551809	0.512639	0.614537	0.555488	0.656929	0.548478	0.463237	0.535409	0.487288	0.604452	0.53054	0.480369	0.76829	0.70602	0.564	0.419472	0.484707	0.690846	0.641352	0.531181
Jj10.4	0.481193	0.439386	0.688668	0.778248	0.808431	0.715923	0.275603	0.255834	0	0.404902	0.518441	0.54932	0.554573	0.552651	0.453188	0.450735	0.476214	0.547837	0.495085	0.44766	0.626306	0.576703	0.506159	0.559113	0.569198	0.628558	0.487892	0.485586	0.440686	0.542072	0.507221	0.552029	0.51727	0.602273	0.510937	0.485348	0.47129	0.452547	0.525836	0.436494	0.461864	0.779163	0.661047	0.529826	0.349972	0.452931	0.632786	0.603738	0.498142
JL11.4	0.499497	0.368385	0.606135	0.739461	0.710834	0.638076	0.44107	0.493072	0.404902	0	0.501547	0.55342	0.537239	0.432468	0.426537	0.340563	0.47054	0.547984	0.527428	0.411473	0.56832	0.565556	0.507459	0.473981	0.530083	0.390551	0.417239	0.434902	0.452419	0.478282	0.338349	0.47021	0.44334	0.494372	0.421064	0.482328	0.374572	0.423554	0.401991	0.320118	0.43536	0.737247	0.597075	0.494683	0.470942	0.286677	0.562389	0.469771	0.442297
Js11.1	0.509253	0.471418	0.587227	0.747534	0.735087	0.659949	0.458294	0.586916	0.518441	0.501547	0	0.31168	0.259971	0.500631	0.501492	0.455695	0.473651	0.568924	0.617209	0.543499	0.551242	0.599217	0.606227	0.56713	0.323138	0.540241	0.560943	0.60004	0.562224	0.618454	0.575	0.513444	0.557044	0.557301	0.540314	0.587337	0.535775	0.48209	0.515476	0.514726	0.54079	0.743763	0.625007	0.594842	0.568667	0.555653	0.674116	0.568448	0.576172
Js11.2	0.540278	0.565135	0.671261	0.752384	0.818333	0.690736	0.538502	0.537679	0.54932	0.55342	0.31168	0	0.341735	0.566782	0.479088	0.549887	0.540735	0.501492	0.55375	0.588765	0.640895	0.66857	0.59065	0.640547	0.32387	0.643109	0.614354	0.650724	0.55159	0.68638	0.581974	0.620559	0.5463	0.593341	0.644775	0.578972	0.601358	0.528234	0.616733	0.576959	0.622682	0.72469	0.655666	0.66998	0.635788	0.600699	0.76765	0.638881	0.63868
Js11.3	0.473999	0.523182	0.605806	0.709791	0.619937	0.63857	0.551718	0.61267	0.554573	0.537239	0.259971	0.341735	0	0.545183	0.529332	0.49342	0.523804	0.600772	0.644903	0.569253	0.532169	0.53863	0.636136	0.601139	0.363553	0.585891	0.558582	0.609943	0.584244	0.584848	0.564238	0.579576	0.574781	0.566398	0.575568	0.573811	0.545128	0.537477	0.553146	0.543609	0.584775	0.744001	0.642377	0.638222	0.576318	0.556056	0.689711	0.589442	0.548551
Pj10.4	0.60771	0.497337	0.568942	0.716325	0.701279	0.60857	0.537679	0.634763	0.552651	0.432468	0.500631	0.566782	0.545183	0	0.537514	0.425219	0.535244	0.63156	0.627496	0.495818	0.546776	0.620083	0.570205	0.446269	0.510735	0.493072	0.50863	0.556404	0.537422	0.596636	0.549942	0.282906	0.290649	0.295792	0.481449	0.571431	0.434975	0.520473	0.44323	0.413413	0.51619	0.76419	0.57641	0.521242	0.603134	0.503176	0.61137	0.504146	0.542035
PQ11.2	0.4101	0.296963	0.632749	0.682939	0.755569	0.645544	0.445189	0.424396	0.453188	0.426537	0.501492	0.479088	0.529332	0.537514	0	0.306664	0.417751	0.443285	0.417147	0.42057	0.568686	0.515366	0.431772	0.513444	0.582688	0.592243	0.430308	0.43935	0.368825	0.468728	0.417403	0.528161	0.446269	0.558362	0.430948	0.392217	0.422364	0.416452	0.488423	0.431626	0.447312	0.668149	0.592389	0.478063	0.512932	0.415042	0.610492	0.498417	0.418044
PQ11.4	0.459301	0.236487	0.562169	0.679571	0.650156	0.577124	0.474988	0.536196	0.450735	0.340563	0.455695	0.549887	0.49342	0.425219	0.306664	0	0.428441	0.534659	0.545989	0.399246	0.526349	0.515238	0.513298	0.422821	0.492852	0.474951	0.443267	0.473834	0.47788	0.480113	0.440375	0.479472	0.472846	0.508136	0.41744	0.486464	0.362803	0.390863	0.400692	0.350905	0.44993	0.681932	0.522285	0.481907	0.528545	0.394652	0.529149	0.464829	0.434133
Rr13.1	0.264767	0.41766	0.616953	0.768162	0.752897	0.683927	0.442077	0.509747	0.476214	0.47054	0.473651	0.540735	0.523804	0.535244	0.417751	0.428441	0	0.389325	0.508283	0.454341	0.391393	0.438178	0.492376	0.549924	0.563286	0.578826	0.504109	0.52115	0.494774	0.522029	0.545568	0.486775	0.507971	0.574104	0.450735	0.491278	0.449838	0.263888	0.497007	0.497739	0.456848	0.678747	0.499899	0.501583	0.516867	0.50691	0.631706	0.540333	0.485952
Rr13.2	0.357403	0.5314	0.662713	0.697912	0.835539	0.678436	0.532517	0.476342	0.547837	0.547984	0.568924	0.501492	0.600772	0.63156	0.443285	0.534659	0.389325	0	0.48262	0.560193	0.560156	0.606776	0.507221	0.597404	0.611499	0.676679	0.620742	0.588765	0.484817	0.642084	0.50248	0.619351	0.569015	0.621383	0.600113	0.511266	0.573188	0.375414	0.616276	0.590248	0.579485	0.525525	0.471492	0.616917	0.647027	0.58073	0.747222	0.639302	0.599766
VBB.2	0.450039	0.431461	0.726045	0.788315	0.86369	0.754471	0.470229	0.4047	0.495085	0.527428	0.617209	0.55375	0.644903	0.627496	0.417147	0.545989	0.508283	0.48262	0	0.31027	0.662091	0.547105	0.366555	0.579741	0.680999	0.707832	0.47993	0.442169	0.430216	0.498893	0.553786	0.599125	0.540003	0.637307	0.479765	0.355024	0.483371	0.474347	0.614024	0.54544	0.28243	0.746655	0.672048	0.491315	0.461809	0.494829	0.660279	0.637271	0.435195
VBB.4	0.440649	0.353651	0.646642	0.763403	0.759541	0.683689	0.462175	0.475317	0.44766	0.411473	0.543499	0.588765	0.569253	0.495818	0.42057	0.399246	0.454341	0.560193	0.31027	0	0.585324	0.505372	0.425585	0.458093	0.583988	0.572822	0.440466	0.421851	0.440283	0.448996	0.523493	0.499716	0.501107	0.560266	0.386104	0.41647	0.370417	0.400216	0.489155	0.42802	0.2085	0.767686	0.621163	0.423041	0.433822	0.428825	0.572932	0.532151	0.411436
Ve12.1	0.458331	0.563085	0.575037	0.734739	0.678473	0.662603	0.599784	0.683909	0.626306	0.56832	0.551242	0.640895	0.532169	0.546776	0.568686	0.526349	0.391393	0.560156	0.662091	0.585324	0	0.368733	0.622042	0.606392	0.616496	0.556642	0.609046	0.658558	0.619717	0.617173	0.589772	0.510735	0.570205	0.547105	0.529826	0.600443	0.547398	0.500577	0.55267	0.619497	0.59325	0.658778	0.37686	0.60943	0.654019	0.597496	0.704373	0.620156	0.582798
Ve12.2	0.36035	0.444274	0.641389	0.758022	0.656819	0.69544	0.562224	0.61192	0.576703	0.565556	0.599217	0.66857	0.53863	0.620083	0.515366	0.515238	0.438178	0.606776	0.547105	0.505372	0.368733	0	0.531785	0.59724	0.676295	0.666337	0.47539	0.539161	0.543243	0.480552	0.579705	0.565922	0.572127	0.596526	0.46741	0.486739	0.507038	0.468892	0.562261	0.558911	0.481888	0.714111	0.441455	0.520272	0.530302	0.504915	0.624037	0.624952	0.440027
WXC.2	0.457196	0.401497	0.641462	0.735618	0.817198	0.675324	0.513408	0.496495	0.506159	0.507459	0.606227	0.59065	0.636136	0.570205	0.431772	0.513298	0.492376	0.507221	0.366555	0.425585	0.622042	0.531785	0	0.430253	0.665019	0.676478	0.410649	0.462175	0.348269	0.489722	0.529131	0.514268	0.454194	0.55148	0.406879	0.307561	0.449582	0.505244	0.530778	0.485952	0.401479	0.73009	0.640272	0.315542	0.462193	0.477331	0.563432	0.569857	0.355994
WXC.4	0.576465	0.447971	0.55137	0.707393	0.55472	0.590339	0.557447	0.622078	0.559113	0.473981	0.56713	0.640547	0.601139	0.446269	0.513444	0.422821	0.549924	0.597404	0.579741	0.458093	0.606392	0.59724	0.430253	0	0.608863	0.496751	0.472352	0.533432	0.507788	0.475354	0.518862	0.435451	0.484872	0.476635	0.436806	0.534549	0.405378	0.545055	0.399154	0.41852	0.482181	0.742628	0.58364	0.258141	0.579833	0.496348	0.351674	0.462724	0.485952
Js11.4	0.614079	0.571504	0.66533	0.74477	0.779291	0.673915	0.587026	0.653799	0.569198	0.530083	0.323138	0.32387	0.363553	0.510735	0.582688	0.492852	0.563286	0.611499	0.680999	0.583988	0.616496	0.676295	0.665019	0.608863	0	0.611444	0.637289	0.679095	0.629766	0.72782	0.62314	0.602347	0.597844	0.609906	0.627496	0.635422	0.563908	0.525635	0.596416	0.546831	0.631651	0.738162	0.63037	0.684842	0.658887	0.648143	0.751689	0.647448	0.655867
JL11.1	0.653781	0.503469	0.615159	0.760182	0.592426	0.691578	0.582999	0.705343	0.628558	0.390551	0.540241	0.643109	0.585891	0.493072	0.592243	0.474951	0.578826	0.676679	0.707832	0.572822	0.556642	0.666337	0.676478	0.496751	0.611444	0	0.545568	0.602511	0.640913	0.548149	0.481156	0.493822	0.559241	0.532499	0.494664	0.638936	0.501675	0.594329	0.380631	0.49968	0.56389	0.778211	0.659711	0.532316	0.635641	0.390204	0.559314	0.473359	0.561474
Tf12.3	0.477843	0.33304	0.610437	0.742299	0.670877	0.662878	0.507788	0.548551	0.487892	0.417239	0.560943	0.614354	0.558582	0.50863	0.430308	0.443267	0.504109	0.620742	0.47993	0.440466	0.609046	0.47539	0.410649	0.472352	0.637289	0.545568	0	0.380997	0.33002	0.3419	0.476672	0.462907	0.432742	0.496165	0.358794	0.387403	0.40265	0.493987	0.302363	0.281954	0.389673	0.783446	0.662292	0.373803	0.400106	0.327147	0.466513	0.43287	0.31157
Ia13.4	0.477678	0.391906	0.660718	0.789267	0.735618	0.702524	0.492248	0.503578	0.485586	0.434902	0.60004	0.650724	0.609943	0.556404	0.43935	0.473834	0.52115	0.588765	0.442169	0.421851	0.658558	0.539161	0.462175	0.533432	0.679095	0.602511	0.380997	0	0.419636	0.28265	0.527245	0.500412	0.502956	0.559222	0.39143	0.436714	0.422803	0.477312	0.441455	0.39575	0.416323	0.806912	0.706935	0.434078	0.44993	0.390881	0.560778	0.398276	0.390863
Tf12.2	0.459814	0.411821	0.629839	0.67483	0.801603	0.645562	0.465634	0.43115	0.440686	0.452419	0.562224	0.55159	0.584244	0.537422	0.368825	0.47788	0.494774	0.484817	0.430216	0.440283	0.619717	0.543243	0.348269	0.507788	0.629766	0.640913	0.33002	0.419636	0	0.459265	0.453609	0.502535	0.430893	0.542895	0.42661	0.350795	0.438233	0.491992	0.43104	0.338696	0.445994	0.70289	0.638698	0.433108	0.468526	0.425677	0.610949	0.542914	0.426665
Ia13.3	0.467849	0.388135	0.644519	0.7766	0.546245	0.714605	0.542657	0.551809	0.542072	0.478282	0.618454	0.68638	0.584848	0.596636	0.468728	0.480113	0.522029	0.642084	0.498893	0.448996	0.617173	0.480552	0.489722	0.475354	0.72782	0.548149	0.3419	0.28265	0.459265	0	0.491425	0.508392	0.50572	0.533267	0.378745	0.450625	0.443194	0.522102	0.389783	0.427416	0.411601	0.817143	0.716801	0.391796	0.457617	0.329069	0.45176	0.356909	0.349002
JL11.2	0.534915	0.44043	0.61278	0.646935	0.680047	0.626819	0.540388	0.512639	0.507221	0.338349	0.575	0.581974	0.564238	0.549942	0.417403	0.440375	0.545568	0.50248	0.553786	0.523493	0.589772	0.579705	0.529131	0.518862	0.62314	0.481156	0.476672	0.527245	0.453609	0.491425	0	0.540973	0.493951	0.558801	0.488459	0.477331	0.480149	0.53195	0.473725	0.45403	0.520821	0.650303	0.601084	0.535501	0.56259	0.331759	0.589149	0.526074	0.469679
Pj10.1	0.567496	0.467208	0.547581	0.745154	0.678454	0.638533	0.51317	0.614537	0.552029	0.47021	0.513444	0.620559	0.579576	0.282906	0.528161	0.479472	0.486775	0.619351	0.599125	0.499716	0.510735	0.565922	0.514268	0.435451	0.602347	0.493822	0.462907	0.500412	0.502535	0.508392	0.540973	0	0.311039	0.295389	0.406677	0.526257	0.425329	0.561529	0.379533	0.435286	0.483774	0.774715	0.601761	0.422657	0.569235	0.474237	0.525159	0.448721	0.488148
Pj10.2	0.528216	0.487343	0.615379	0.728937	0.732524	0.655666	0.513426	0.555488	0.51727	0.44334	0.557044	0.5463	0.574781	0.290649	0.446269	0.472846	0.507971	0.569015	0.540003	0.501107	0.570205	0.572127	0.454194	0.484872	0.597844	0.559241	0.432742	0.502956	0.430893	0.50572	0.493951	0.311039	0	0.258873	0.462449	0.463584	0.451009	0.529277	0.443194	0.420021	0.508722	0.765801	0.625684	0.480772	0.573335	0.445518	0.605165	0.49503	0.480845
Pj10.3	0.590632	0.535775	0.564329	0.721304	0.66015	0.609265	0.58386	0.656929	0.602273	0.494372	0.557301	0.593341	0.566398	0.295792	0.558362	0.508136	0.574104	0.621383	0.637307	0.560266	0.547105	0.596526	0.55148	0.476635	0.609906	0.532499	0.496165	0.559222	0.542895	0.533267	0.558801	0.295389	0.258873	0	0.518972	0.563634	0.494115	0.590156	0.441162	0.486409	0.567002	0.766588	0.596746	0.521681	0.639833	0.502883	0.603006	0.520253	0.531254
Pp10.1	0.470796	0.33348	0.58439	0.741658	0.662676	0.66178	0.44938	0.548478	0.510937	0.421064	0.540314	0.644775	0.575568	0.481449	0.430948	0.41744	0.450735	0.600113	0.479765	0.386104	0.529826	0.46741	0.406879	0.436806	0.627496	0.494664	0.358794	0.39143	0.42661	0.378745	0.488459	0.406677	0.462449	0.518972	0	0.296579	0.235114	0.471748	0.365713	0.401296	0.347061	0.783501	0.633079	0.33143	0.427397	0.382992	0.464646	0.396262	0.223436
Pp10.2	0.450039	0.382004	0.646002	0.696575	0.781744	0.665239	0.494445	0.463237	0.485348	0.482328	0.587337	0.578972	0.573811	0.571431	0.392217	0.486464	0.491278	0.511266	0.355024	0.41647	0.600443	0.486739	0.307561	0.534549	0.635422	0.638936	0.387403	0.436714	0.350795	0.450625	0.477331	0.526257	0.463584	0.563634	0.296579	0	0.320612	0.4904	0.51705	0.478777	0.384456	0.714184	0.630956	0.433566	0.443944	0.431205	0.602639	0.540223	0.252466
Pp10.4	0.477605	0.363626	0.588381	0.710486	0.687387	0.621072	0.474036	0.535409	0.47129	0.374572	0.535775	0.601358	0.545128	0.434975	0.422364	0.362803	0.449838	0.573188	0.483371	0.370417	0.547398	0.507038	0.449582	0.405378	0.563908	0.501675	0.40265	0.422803	0.438233	0.443194	0.480149	0.425329	0.451009	0.494115	0.235114	0.320612	0	0.43708	0.39855	0.352626	0.382077	0.750059	0.596929	0.406275	0.478282	0.419215	0.5081	0.459521	0.278623
Rr13.4	0.267933	0.39586	0.653982	0.765288	0.786503	0.686014	0.44755	0.487288	0.452547	0.423554	0.48209	0.528234	0.537477	0.520473	0.416452	0.390863	0.263888	0.375414	0.474347	0.400216	0.500577	0.468892	0.505244	0.545055	0.525635	0.594329	0.493987	0.477312	0.491992	0.522102	0.53195	0.561529	0.529277	0.590156	0.471748	0.4904	0.43708	0	0.518935	0.464207	0.44949	0.682555	0.511211	0.520235	0.492248	0.478026	0.649369	0.560412	0.487819
Tf12.1	0.5504	0.405872	0.549906	0.744056	0.611791	0.641737	0.492486	0.604452	0.525836	0.401991	0.515476	0.616733	0.553146	0.44323	0.488423	0.400692	0.497007	0.616276	0.614024	0.489155	0.55267	0.562261	0.530778	0.399154	0.596416	0.380631	0.302363	0.441455	0.43104	0.389783	0.473725	0.379533	0.443194	0.441162	0.365713	0.51705	0.39855	0.518935	0	0.282046	0.468398	0.787015	0.637362	0.392364	0.507166	0.381052	0.430985	0.357623	0.425713
Tf12.4	0.510863	0.381839	0.584079	0.721158	0.68552	0.621712	0.476672	0.53054	0.436494	0.320118	0.514726	0.576959	0.543609	0.413413	0.431626	0.350905	0.497739	0.590248	0.54544	0.42802	0.619497	0.558911	0.485952	0.41852	0.546831	0.49968	0.281954	0.39575	0.338696	0.427416	0.45403	0.435286	0.420021	0.486409	0.401296	0.478777	0.352626	0.464207	0.282046	0	0.443377	0.767705	0.633116	0.422986	0.488203	0.373675	0.501254	0.418483	0.420826
VBB.1	0.455348	0.331045	0.624238	0.772043	0.735325	0.696466	0.438911	0.480369	0.461864	0.43536	0.54079	0.622682	0.584775	0.51619	0.447312	0.44993	0.456848	0.579485	0.28243	0.2085	0.59325	0.481888	0.401479	0.482181	0.631651	0.56389	0.389673	0.416323	0.445994	0.411601	0.520821	0.483774	0.508722	0.567002	0.347061	0.384456	0.382077	0.44949	0.468398	0.443377	0	0.78793	0.650504	0.387714	0.395896	0.408032	0.536928	0.521773	0.339392
Ve12.3	0.678583	0.719712	0.711859	0.631468	0.834093	0.688156	0.804788	0.76829	0.779163	0.737247	0.743763	0.72469	0.744001	0.76419	0.668149	0.681932	0.678747	0.525525	0.746655	0.767686	0.658778	0.714111	0.73009	0.742628	0.738162	0.778211	0.783446	0.806912	0.70289	0.817143	0.650303	0.774715	0.765801	0.766588	0.783501	0.714184	0.750059	0.682555	0.787015	0.767705	0.78793	0	0.440851	0.788955	0.835283	0.76732	0.85582	0.808632	0.780115
Ve12.4	0.530485	0.594018	0.594714	0.652664	0.74574	0.590541	0.679791	0.70602	0.661047	0.597075	0.625007	0.655666	0.642377	0.57641	0.592389	0.522285	0.499899	0.471492	0.672048	0.621163	0.37686	0.441455	0.640272	0.58364	0.63037	0.659711	0.662292	0.706935	0.638698	0.716801	0.601084	0.601761	0.625684	0.596746	0.633079	0.630956	0.596929	0.511211	0.637362	0.633116	0.650504	0.440851	0	0.655867	0.723464	0.659272	0.737869	0.695422	0.644153
WXC.1	0.495946	0.387165	0.566324	0.764575	0.602896	0.673842	0.495122	0.564	0.529826	0.494683	0.594842	0.66998	0.638222	0.521242	0.478063	0.481907	0.501583	0.616917	0.491315	0.423041	0.60943	0.520272	0.315542	0.258141	0.684842	0.532316	0.373803	0.434078	0.433108	0.391796	0.535501	0.422657	0.480772	0.521681	0.33143	0.433566	0.406275	0.520235	0.392364	0.422986	0.387714	0.788955	0.655867	0	0.451668	0.419234	0.312009	0.473523	0.359215
Jj10.3	0.508905	0.402522	0.69026	0.80369	0.747039	0.747113	0.352131	0.419472	0.349972	0.470942	0.568667	0.635788	0.576318	0.603134	0.512932	0.528545	0.516867	0.647027	0.461809	0.433822	0.654019	0.530302	0.462193	0.579833	0.658887	0.635641	0.400106	0.44993	0.468526	0.457617	0.56259	0.569235	0.573335	0.639833	0.427397	0.443944	0.478282	0.492248	0.507166	0.488203	0.395896	0.835283	0.723464	0.451668	0	0.422803	0.54123	0.577947	0.403163
JL11.3	0.465177	0.335383	0.625098	0.751872	0.63652	0.679681	0.473194	0.484707	0.452931	0.286677	0.555653	0.600699	0.556056	0.503176	0.415042	0.394652	0.50691	0.58073	0.494829	0.428825	0.597496	0.504915	0.477331	0.496348	0.648143	0.390204	0.327147	0.390881	0.425677	0.329069	0.331759	0.474237	0.445518	0.502883	0.382992	0.431205	0.419215	0.478026	0.381052	0.373675	0.408032	0.76732	0.659272	0.419234	0.422803	0	0.502883	0.4483	0.364047
WXC.3	0.655574	0.48888	0.657039	0.822433	0.527117	0.747588	0.600571	0.690846	0.632786	0.562389	0.674116	0.76765	0.689711	0.61137	0.610492	0.529149	0.631706	0.747222	0.660279	0.572932	0.704373	0.624037	0.563432	0.351674	0.751689	0.559314	0.466513	0.560778	0.610949	0.45176	0.589149	0.525159	0.605165	0.603006	0.464646	0.602639	0.5081	0.649369	0.430985	0.501254	0.536928	0.85582	0.737869	0.312009	0.54123	0.502883	0	0.477989	0.478429
Ia13.1	0.58882	0.455988	0.606721	0.780316	0.601395	0.695477	0.553237	0.641352	0.603738	0.469771	0.568448	0.638881	0.589442	0.504146	0.498417	0.464829	0.540333	0.639302	0.637271	0.532151	0.620156	0.624952	0.569857	0.462724	0.647448	0.473359	0.43287	0.398276	0.542914	0.356909	0.526074	0.448721	0.49503	0.520253	0.396262	0.540223	0.459521	0.560412	0.357623	0.418483	0.521773	0.808632	0.695422	0.473523	0.577947	0.4483	0.477989	0	0.461607
Pp10.3	0.448374	0.325389	0.613951	0.729358	0.647155	0.655959	0.507642	0.531181	0.498142	0.442297	0.576172	0.63868	0.548551	0.542035	0.418044	0.434133	0.485952	0.599766	0.435195	0.411436	0.582798	0.440027	0.355994	0.485952	0.655867	0.561474	0.31157	0.390863	0.426665	0.349002	0.469679	0.488148	0.480845	0.531254	0.223436	0.252466	0.278623	0.487819	0.425713	0.420826	0.339392	0.780115	0.644153	0.359215	0.403163	0.364047	0.478429	0.461607	0
PQ11.3	0.361961	0.200721	0.60209	0.700016	0.651401	0.626215	0.465268	0.474146	0.45489	0.392949	0.482547	0.527648	0.489246	0.513664	0.221935	0.248678	0.399301	0.51738	0.448557	0.390497	0.53702	0.444603	0.420735	0.467703	0.581022	0.516519	0.351033	0.418117	0.38916	0.364377	0.424871	0.495799	0.453261	0.522834	0.388282	0.393993	0.385042	0.414841	0.428386	0.396372	0.396061	0.698845	0.587685	0.417898	0.463566	0.31794	0.523292	0.469844	0.350136
VBB.3	0.562407	0.456189	0.658485	0.775026	0.523713	0.735233	0.595922	0.616422	0.581187	0.555434	0.634342	0.726502	0.606794	0.618637	0.534018	0.517691	0.570534	0.724837	0.554775	0.418593	0.638332	0.508411	0.577252	0.461626	0.712701	0.564604	0.451046	0.495653	0.561584	0.339667	0.547215	0.543261	0.58655	0.582011	0.443303	0.518075	0.487892	0.585672	0.463786	0.517105	0.396226	0.816796	0.705325	0.40827	0.507624	0.439075	0.417165	0.503176	0.419691
[truncated: 2 more columns]

## Sheet: TableS5
Table S5. Unweighted UniFrac distances between all samples
	Rr13.3	PQ11.1	Eg12.1	Eg12.2	Eg12.3	Eg12.4	Jj10.1	Jj10.2	Jj10.4	JL11.4	Js11.1	Js11.2	Js11.3	Pj10.4	PQ11.2	PQ11.4	Rr13.1	Rr13.2	VBB.2	VBB.4	Ve12.1	Ve12.2	WXC.2	WXC.4	Js11.4	JL11.1	Tf12.3	Ia13.4	Tf12.2	Ia13.3	JL11.2	Pj10.1	Pj10.2	Pj10.3	Pp10.1	Pp10.2	Pp10.4	Rr13.4	Tf12.1	Tf12.4	VBB.1	Ve12.3	Ve12.4	WXC.1	Jj10.3	JL11.3	WXC.3	Ia13.1	Pp10.3
Rr13.3	0	0.519436	0.536655	0.54604	0.557192	0.539677	0.575155	0.551666	0.554111	0.544953	0.558251	0.560912	0.557698	0.558723	0.522882	0.509761	0.508953	0.486983	0.570894	0.549191	0.508974	0.503498	0.539638	0.527632	0.599165	0.565269	0.557	0.616532	0.550831	0.637316	0.538987	0.59385	0.555125	0.542062	0.555121	0.531273	0.5559	0.471713	0.551956	0.528451	0.576171	0.520892	0.484647	0.541851	0.584556	0.55648	0.591113	0.6493	0.549846
PQ11.1	0.519436	0	0.510546	0.502079	0.532522	0.494087	0.536621	0.536401	0.524227	0.507073	0.528998	0.540908	0.537544	0.50603	0.44624	0.426017	0.54486	0.520551	0.563571	0.527367	0.513397	0.533072	0.500669	0.490457	0.563952	0.536976	0.527875	0.585067	0.508722	0.627507	0.516082	0.550617	0.509854	0.506676	0.524548	0.501064	0.51592	0.495348	0.503476	0.494274	0.554788	0.516983	0.480846	0.513076	0.571075	0.540721	0.568093	0.633769	0.524073
Eg12.1	0.536655	0.510546	0	0.392024	0.404602	0.359507	0.565522	0.55298	0.548299	0.522292	0.529684	0.542142	0.524417	0.480899	0.510585	0.475276	0.566289	0.530424	0.571736	0.533297	0.509578	0.527463	0.493625	0.4746	0.568461	0.540197	0.532411	0.592021	0.497681	0.626601	0.522063	0.540543	0.48745	0.467444	0.528924	0.513772	0.527125	0.526068	0.489998	0.484885	0.550536	0.532049	0.479331	0.504154	0.580572	0.552502	0.565706	0.628446	0.531098
Eg12.2	0.54604	0.502079	0.392024	0	0.449152	0.344191	0.578566	0.530065	0.549993	0.519479	0.540362	0.542487	0.537717	0.488176	0.484735	0.480267	0.577752	0.516392	0.563918	0.525246	0.527897	0.557589	0.47497	0.45323	0.571906	0.552762	0.541818	0.599422	0.476209	0.633682	0.498541	0.549422	0.488857	0.471953	0.545479	0.494927	0.522911	0.529362	0.505693	0.485999	0.559814	0.478564	0.472923	0.508442	0.595183	0.557964	0.586765	0.647484	0.541942
Eg12.3	0.557192	0.532522	0.404602	0.449152	0	0.420696	0.574521	0.583716	0.564905	0.539781	0.548945	0.561193	0.532072	0.506327	0.546452	0.511324	0.596969	0.573302	0.599474	0.540479	0.542357	0.515752	0.53226	0.495668	0.587394	0.550934	0.521768	0.576061	0.531986	0.602237	0.552065	0.564192	0.505436	0.481251	0.53888	0.541946	0.550226	0.550363	0.503242	0.499278	0.554827	0.568712	0.522706	0.519213	0.565679	0.546339	0.523888	0.622312	0.505683
Eg12.4	0.539677	0.494087	0.359507	0.344191	0.420696	0	0.564827	0.540985	0.53529	0.512269	0.535532	0.535637	0.530399	0.47557	0.489991	0.462044	0.566114	0.51353	0.565211	0.522445	0.516789	0.537993	0.48068	0.452462	0.564169	0.545873	0.529499	0.576457	0.485345	0.62413	0.499276	0.534196	0.478441	0.457076	0.535252	0.496633	0.514495	0.510253	0.491154	0.48308	0.540344	0.498751	0.464465	0.499515	0.58686	0.546637	0.574476	0.639342	0.520978
Jj10.1	0.575155	0.536621	0.565522	0.578566	0.574521	0.564827	0	0.495621	0.482951	0.535264	0.523623	0.550522	0.548456	0.538048	0.540253	0.533053	0.591847	0.575696	0.584557	0.55394	0.544711	0.56298	0.550554	0.545847	0.580415	0.5202	0.554005	0.595551	0.537698	0.618597	0.536337	0.572133	0.536814	0.526897	0.538212	0.558528	0.569114	0.546885	0.513605	0.528816	0.552143	0.57752	0.554869	0.541795	0.50231	0.539646	0.588626	0.619868	0.559793
Jj10.2	0.551666	0.536401	0.55298	0.530065	0.583716	0.540985	0.495621	0	0.455189	0.513863	0.529837	0.529362	0.543103	0.532135	0.509764	0.520138	0.59207	0.538422	0.551105	0.547005	0.554761	0.57549	0.522209	0.518345	0.568094	0.54443	0.56135	0.592005	0.507017	0.614132	0.494287	0.570496	0.522331	0.531647	0.550291	0.528033	0.55793	0.530622	0.53932	0.516401	0.558971	0.535757	0.535009	0.543341	0.525821	0.530011	0.594042	0.629717	0.567723
Jj10.4	0.554111	0.524227	0.548299	0.549993	0.564905	0.53529	0.482951	0.455189	0	0.514969	0.540019	0.540076	0.537491	0.521293	0.527965	0.511765	0.588799	0.546714	0.563229	0.538437	0.551774	0.560936	0.519539	0.518441	0.565893	0.540459	0.547103	0.587332	0.512251	0.628754	0.516844	0.561576	0.528581	0.515155	0.556001	0.54039	0.552452	0.525405	0.53322	0.504751	0.556832	0.55094	0.530986	0.536759	0.516924	0.530196	0.585711	0.634063	0.554013
JL11.4	0.544953	0.507073	0.522292	0.519479	0.539781	0.512269	0.535264	0.513863	0.514969	0	0.512881	0.525521	0.524454	0.501835	0.51478	0.495634	0.567439	0.53282	0.558074	0.531134	0.530058	0.538253	0.515053	0.502466	0.552953	0.474474	0.536911	0.567552	0.513035	0.61621	0.453891	0.560931	0.50571	0.506529	0.536708	0.513792	0.536299	0.513575	0.50112	0.49028	0.543744	0.543248	0.50499	0.526733	0.557024	0.486358	0.572324	0.617905	0.524842
Js11.1	0.558251	0.528998	0.529684	0.540362	0.548945	0.535532	0.523623	0.529837	0.540019	0.512881	0	0.436982	0.437392	0.496046	0.521898	0.512614	0.573522	0.535808	0.558291	0.531389	0.52565	0.548038	0.536108	0.518902	0.483042	0.522075	0.524817	0.581041	0.513261	0.603496	0.526096	0.544876	0.502598	0.490077	0.534832	0.549656	0.559608	0.536891	0.48924	0.501168	0.550855	0.548829	0.523948	0.535157	0.549677	0.529867	0.585859	0.610592	0.554133
Js11.2	0.560912	0.540908	0.542142	0.542487	0.561193	0.535637	0.550522	0.529362	0.540076	0.525521	0.436982	0	0.428912	0.509465	0.522437	0.518099	0.585652	0.533231	0.547982	0.542065	0.547739	0.564559	0.531883	0.525395	0.474405	0.536505	0.538478	0.588758	0.508872	0.616001	0.520921	0.558807	0.505935	0.493808	0.557069	0.548592	0.565017	0.542032	0.509478	0.514077	0.562417	0.550041	0.527872	0.548125	0.576621	0.533604	0.604475	0.632028	0.568813
Js11.3	0.557698	0.537544	0.524417	0.537717	0.532072	0.530399	0.548456	0.543103	0.537491	0.524454	0.437392	0.428912	0	0.501244	0.531566	0.517411	0.587135	0.555027	0.567448	0.538215	0.538759	0.548392	0.546176	0.523684	0.484376	0.534178	0.527172	0.582021	0.509418	0.608532	0.523304	0.556153	0.509943	0.494214	0.552216	0.561087	0.56432	0.542111	0.498821	0.504992	0.566395	0.55461	0.533704	0.549937	0.564219	0.530587	0.584023	0.623781	0.559789
Pj10.4	0.558723	0.50603	0.480899	0.488176	0.506327	0.47557	0.538048	0.532135	0.521293	0.501835	0.496046	0.509465	0.501244	0	0.504279	0.485488	0.57368	0.537692	0.536659	0.500608	0.528193	0.548104	0.484327	0.447987	0.531855	0.518406	0.506214	0.564753	0.47207	0.604653	0.494104	0.44525	0.388689	0.367072	0.523293	0.508755	0.51627	0.525385	0.474787	0.463344	0.521464	0.531251	0.502554	0.500821	0.561623	0.534249	0.567658	0.61345	0.525117
PQ11.2	0.522882	0.44624	0.510585	0.484735	0.546452	0.489991	0.540253	0.509764	0.527965	0.51478	0.521898	0.522437	0.531566	0.504279	0	0.422433	0.56239	0.497041	0.54563	0.535606	0.513473	0.546298	0.493237	0.493679	0.560957	0.533578	0.542211	0.585403	0.485543	0.616924	0.491662	0.554494	0.500683	0.507694	0.522438	0.486354	0.526707	0.496221	0.517107	0.496348	0.557686	0.48639	0.487988	0.511583	0.571039	0.532178	0.592084	0.630202	0.529214
PQ11.4	0.509761	0.426017	0.475276	0.480267	0.511324	0.462044	0.533053	0.520138	0.511765	0.495634	0.512614	0.518099	0.517411	0.485488	0.422433	0	0.531583	0.483696	0.547849	0.510879	0.486517	0.50405	0.489856	0.467438	0.545411	0.526542	0.524982	0.579707	0.483327	0.626817	0.499781	0.542586	0.49223	0.484646	0.511866	0.4793	0.502036	0.462776	0.493368	0.473821	0.532299	0.485259	0.443188	0.497357	0.559563	0.535142	0.565616	0.629115	0.515499
Rr13.1	0.508953	0.54486	0.566289	0.577752	0.596969	0.566114	0.591847	0.59207	0.588799	0.567439	0.573522	0.585652	0.587135	0.57368	0.56239	0.531583	0	0.521429	0.606341	0.572702	0.518138	0.542673	0.571897	0.558546	0.606482	0.583127	0.591471	0.631909	0.581657	0.668303	0.572621	0.594157	0.572856	0.567283	0.573135	0.563439	0.571152	0.497006	0.56268	0.563193	0.588302	0.551077	0.496919	0.571376	0.614401	0.596027	0.627568	0.652069	0.585942
Rr13.2	0.486983	0.520551	0.530424	0.516392	0.573302	0.51353	0.575696	0.538422	0.546714	0.53282	0.535808	0.533231	0.555027	0.537692	0.497041	0.483696	0.521429	0	0.549947	0.537793	0.509686	0.5299	0.521622	0.515366	0.575511	0.568448	0.564333	0.618219	0.512552	0.650986	0.511834	0.587856	0.541922	0.540451	0.56605	0.513489	0.543585	0.456156	0.540848	0.511184	0.561149	0.468845	0.462277	0.552948	0.603128	0.564408	0.615991	0.654514	0.566046
VBB.2	0.570894	0.563571	0.571736	0.563918	0.599474	0.565211	0.584557	0.551105	0.563229	0.558074	0.558291	0.547982	0.567448	0.536659	0.54563	0.547849	0.606341	0.549947	0	0.473571	0.566592	0.578845	0.528881	0.535819	0.590942	0.57329	0.571987	0.594515	0.527009	0.629563	0.538162	0.579764	0.5362	0.526752	0.558539	0.521936	0.545515	0.56539	0.55484	0.542186	0.50495	0.551284	0.548758	0.552422	0.593254	0.562372	0.608249	0.638894	0.56213
VBB.4	0.549191	0.527367	0.533297	0.525246	0.540479	0.522445	0.55394	0.547005	0.538437	0.531134	0.531389	0.542065	0.538215	0.500608	0.535606	0.510879	0.572702	0.537793	0.473571	0	0.528287	0.543892	0.501955	0.48332	0.57169	0.530493	0.541616	0.582462	0.512148	0.621765	0.524754	0.552878	0.509809	0.491718	0.509812	0.500158	0.505033	0.524214	0.505469	0.505537	0.458967	0.536246	0.512429	0.492494	0.569151	0.543785	0.562479	0.617328	0.524936
Ve12.1	0.508974	0.513397	0.509578	0.527897	0.542357	0.516789	0.544711	0.554761	0.551774	0.530058	0.52565	0.547739	0.538759	0.528193	0.513473	0.486517	0.518138	0.509686	0.566592	0.528287	0	0.457205	0.529304	0.512261	0.582116	0.502601	0.532507	0.602773	0.528983	0.613652	0.525401	0.568287	0.517631	0.508014	0.495025	0.516932	0.531494	0.492772	0.470075	0.524695	0.537613	0.478388	0.436048	0.504989	0.576712	0.548198	0.585336	0.617397	0.528521
Ve12.2	0.503498	0.533072	0.527463	0.557589	0.515752	0.537993	0.56298	0.57549	0.560936	0.538253	0.548038	0.564559	0.548392	0.548104	0.546298	0.50405	0.542673	0.5299	0.578845	0.543892	0.457205	0	0.544228	0.529985	0.606389	0.541699	0.527089	0.595645	0.551115	0.593419	0.543601	0.592687	0.544887	0.532785	0.519796	0.532266	0.547191	0.503168	0.512035	0.524265	0.55619	0.506769	0.459116	0.525142	0.558864	0.537558	0.535132	0.628493	0.505621
WXC.2	0.539638	0.500669	0.493625	0.47497	0.53226	0.48068	0.550554	0.522209	0.519539	0.515053	0.536108	0.531883	0.546176	0.484327	0.493237	0.489856	0.571897	0.521622	0.528881	0.501955	0.529304	0.544228	0	0.414136	0.574014	0.532022	0.527045	0.588188	0.467302	0.634681	0.50125	0.545413	0.48643	0.477439	0.525506	0.47345	0.518154	0.51989	0.501809	0.486373	0.535771	0.511242	0.497295	0.453714	0.562773	0.535762	0.547796	0.641064	0.520652
WXC.4	0.527632	0.490457	0.4746	0.45323	0.495668	0.452462	0.545847	0.518345	0.518441	0.502466	0.518902	0.525395	0.523684	0.447987	0.493679	0.467438	0.558546	0.515366	0.535819	0.48332	0.512261	0.529985	0.414136	0	0.551249	0.523342	0.49963	0.575778	0.455027	0.613027	0.490369	0.521138	0.466624	0.447567	0.503701	0.483716	0.497745	0.509181	0.468964	0.450839	0.511843	0.503499	0.469907	0.420797	0.552638	0.528566	0.506876	0.623148	0.495313
Js11.4	0.599165	0.563952	0.568461	0.571906	0.587394	0.564169	0.580415	0.568094	0.565893	0.552953	0.483042	0.474405	0.484376	0.531855	0.560957	0.545411	0.606482	0.575511	0.590942	0.57169	0.582116	0.606389	0.574014	0.551249	0	0.572765	0.574971	0.620338	0.547082	0.660578	0.559073	0.58018	0.545258	0.534	0.589451	0.592233	0.583096	0.568357	0.55045	0.529168	0.594388	0.588217	0.561669	0.584011	0.600147	0.57462	0.630433	0.650523	0.603021
JL11.1	0.565269	0.536976	0.540197	0.552762	0.550934	0.545873	0.5202	0.54443	0.540459	0.474474	0.522075	0.536505	0.534178	0.518406	0.533578	0.526542	0.583127	0.568448	0.57329	0.530493	0.502601	0.541699	0.532022	0.523342	0.572765	0	0.543335	0.581669	0.533119	0.598454	0.468184	0.569461	0.513035	0.502146	0.500377	0.539107	0.553419	0.541512	0.477243	0.517002	0.540497	0.564232	0.534969	0.513783	0.556286	0.484366	0.571414	0.588737	0.548646
Tf12.3	0.557	0.527875	0.532411	0.541818	0.521768	0.529499	0.554005	0.56135	0.547103	0.536911	0.524817	0.538478	0.527172	0.506214	0.542211	0.524982	0.591471	0.564333	0.571987	0.541616	0.532507	0.527089	0.527045	0.49963	0.574971	0.543335	0	0.567916	0.471001	0.58286	0.539213	0.555355	0.504456	0.48813	0.52118	0.533212	0.555211	0.546905	0.44588	0.465756	0.548217	0.561102	0.535902	0.519132	0.547578	0.512925	0.537243	0.613271	0.510288
Ia13.4	0.616532	0.585067	0.592021	0.599422	0.576061	0.576457	0.595551	0.592005	0.587332	0.567552	0.581041	0.588758	0.582021	0.564753	0.585403	0.579707	0.631909	0.618219	0.594515	0.582462	0.602773	0.595645	0.588188	0.575778	0.620338	0.581669	0.567916	0	0.580514	0.531006	0.569956	0.599514	0.554274	0.552173	0.584019	0.584016	0.591513	0.604023	0.566372	0.550166	0.586675	0.614571	0.590286	0.586972	0.583534	0.566535	0.610715	0.558784	0.576984
Tf12.2	0.550831	0.508722	0.497681	0.476209	0.531986	0.485345	0.537698	0.507017	0.512251	0.513035	0.513261	0.508872	0.509418	0.47207	0.485543	0.483327	0.581657	0.512552	0.527009	0.512148	0.528983	0.551115	0.467302	0.455027	0.547082	0.533119	0.471001	0.580514	0	0.618109	0.491373	0.534163	0.471367	0.45868	0.529541	0.49212	0.515964	0.511698	0.440457	0.419953	0.531799	0.499783	0.504016	0.50573	0.566008	0.524145	0.582752	0.621876	0.531246
Ia13.3	0.637316	0.627507	0.626601	0.633682	0.602237	0.62413	0.618597	0.614132	0.628754	0.61621	0.603496	0.616001	0.608532	0.604653	0.616924	0.626817	0.668303	0.650986	0.629563	0.621765	0.613652	0.593419	0.634681	0.613027	0.660578	0.598454	0.58286	0.531006	0.618109	0	0.593017	0.640683	0.591567	0.584767	0.583042	0.606559	0.63292	0.643738	0.576845	0.596887	0.608449	0.639684	0.630606	0.598667	0.600274	0.576849	0.591261	0.56577	0.579785
JL11.2	0.538987	0.516082	0.522063	0.498541	0.552065	0.499276	0.536337	0.494287	0.516844	0.453891	0.526096	0.520921	0.523304	0.494104	0.491662	0.499781	0.572621	0.511834	0.538162	0.524754	0.525401	0.543601	0.50125	0.490369	0.559073	0.468184	0.539213	0.569956	0.491373	0.593017	0	0.564923	0.508302	0.496008	0.537877	0.492787	0.53155	0.517338	0.511579	0.495529	0.534943	0.497996	0.504702	0.523935	0.554205	0.460287	0.580367	0.609976	0.540685
Pj10.1	0.59385	0.550617	0.540543	0.549422	0.564192	0.534196	0.572133	0.570496	0.561576	0.560931	0.544876	0.558807	0.556153	0.44525	0.554494	0.542586	0.594157	0.587856	0.579764	0.552878	0.568287	0.592687	0.545413	0.521138	0.58018	0.569461	0.555355	0.599514	0.534163	0.640683	0.564923	0	0.451667	0.443423	0.56035	0.566286	0.561151	0.571376	0.523705	0.530714	0.56694	0.583471	0.552143	0.553837	0.593409	0.581725	0.605631	0.640075	0.576158
Pj10.2	0.555125	0.509854	0.48745	0.488857	0.505436	0.478441	0.536814	0.522331	0.528581	0.50571	0.502598	0.505935	0.509943	0.388689	0.500683	0.49223	0.572856	0.541922	0.5362	0.509809	0.517631	0.544887	0.48643	0.466624	0.545258	0.513035	0.504456	0.554274	0.471367	0.591567	0.508302	0.451667	0	0.359867	0.512519	0.516012	0.519068	0.522691	0.47213	0.47493	0.534203	0.530403	0.500692	0.499282	0.558483	0.5305	0.57603	0.609234	0.521451
Pj10.3	0.542062	0.506676	0.467444	0.471953	0.481251	0.457076	0.526897	0.531647	0.515155	0.506529	0.490077	0.493808	0.494214	0.367072	0.507694	0.484646	0.567283	0.540451	0.526752	0.491718	0.508014	0.532785	0.477439	0.447567	0.534	0.502146	0.48813	0.552173	0.45868	0.584767	0.496008	0.443423	0.359867	0	0.502873	0.509421	0.515137	0.519082	0.443715	0.459108	0.509277	0.530523	0.493713	0.477195	0.546531	0.509488	0.551049	0.596409	0.506241
Pp10.1	0.555121	0.524548	0.528924	0.545479	0.53888	0.535252	0.538212	0.550291	0.556001	0.536708	0.534832	0.557069	0.552216	0.523293	0.522438	0.511866	0.573135	0.56605	0.558539	0.509812	0.495025	0.519796	0.525506	0.503701	0.589451	0.500377	0.52118	0.584019	0.529541	0.583042	0.537877	0.56035	0.512519	0.502873	0	0.479861	0.492228	0.533033	0.477896	0.513415	0.508209	0.557138	0.518312	0.484233	0.551133	0.536338	0.545143	0.60527	0.477656
Pp10.2	0.531273	0.501064	0.513772	0.494927	0.541946	0.496633	0.558528	0.528033	0.54039	0.513792	0.549656	0.548592	0.561087	0.508755	0.486354	0.4793	0.563439	0.513489	0.521936	0.500158	0.516932	0.532266	0.47345	0.483716	0.592233	0.539107	0.533212	0.584016	0.49212	0.606559	0.492787	0.566286	0.516012	0.509421	0.479861	0	0.467883	0.514896	0.512129	0.505257	0.513997	0.49694	0.49279	0.499696	0.574206	0.532221	0.571357	0.631068	0.470413
Pp10.4	0.5559	0.51592	0.527125	0.522911	0.550226	0.514495	0.569114	0.55793	0.552452	0.536299	0.559608	0.565017	0.56432	0.51627	0.526707	0.502036	0.571152	0.543585	0.545515	0.505033	0.531494	0.547191	0.518154	0.497745	0.583096	0.553419	0.555211	0.591513	0.515964	0.63292	0.53155	0.561151	0.519068	0.515137	0.492228	0.467883	0	0.532597	0.525352	0.513303	0.536464	0.538098	0.507387	0.520531	0.583532	0.563353	0.580036	0.627741	0.48873
Rr13.4	0.471713	0.495348	0.526068	0.529362	0.550363	0.510253	0.546885	0.530622	0.525405	0.513575	0.536891	0.542032	0.542111	0.525385	0.496221	0.462776	0.497006	0.456156	0.56539	0.524214	0.492772	0.503168	0.51989	0.509181	0.568357	0.541512	0.546905	0.604023	0.511698	0.643738	0.517338	0.571376	0.522691	0.519082	0.533033	0.514896	0.532597	0	0.514943	0.499123	0.552294	0.487705	0.454274	0.537243	0.56863	0.544578	0.586632	0.639352	0.539984
Tf12.1	0.551956	0.503476	0.489998	0.505693	0.503242	0.491154	0.513605	0.53932	0.53322	0.50112	0.48924	0.509478	0.498821	0.474787	0.517107	0.493368	0.56268	0.540848	0.55484	0.505469	0.470075	0.512035	0.501809	0.468964	0.55045	0.477243	0.44588	0.566372	0.440457	0.576845	0.511579	0.523705	0.47213	0.443715	0.477896	0.512129	0.525352	0.514943	0	0.434683	0.505004	0.535627	0.494092	0.473834	0.549594	0.516342	0.543354	0.58905	0.509806
Tf12.4	0.528451	0.494274	0.484885	0.485999	0.499278	0.48308	0.528816	0.516401	0.504751	0.49028	0.501168	0.514077	0.504992	0.463344	0.496348	0.473821	0.563193	0.511184	0.542186	0.505537	0.524695	0.524265	0.486373	0.450839	0.529168	0.517002	0.465756	0.550166	0.419953	0.596887	0.495529	0.530714	0.47493	0.459108	0.513415	0.505257	0.513303	0.499123	0.434683	0	0.53127	0.516385	0.484758	0.489222	0.552264	0.518552	0.551907	0.606567	0.514283
VBB.1	0.576171	0.554788	0.550536	0.559814	0.554827	0.540344	0.552143	0.558971	0.556832	0.543744	0.550855	0.562417	0.566395	0.521464	0.557686	0.532299	0.588302	0.561149	0.50495	0.458967	0.537613	0.55619	0.535771	0.511843	0.594388	0.540497	0.548217	0.586675	0.531799	0.608449	0.534943	0.56694	0.534203	0.509277	0.508209	0.513997	0.536464	0.552294	0.505004	0.53127	0	0.570405	0.546417	0.508271	0.562549	0.544749	0.558065	0.618146	0.514782
Ve12.3	0.520892	0.516983	0.532049	0.478564	0.568712	0.498751	0.57752	0.535757	0.55094	0.543248	0.548829	0.550041	0.55461	0.531251	0.48639	0.485259	0.551077	0.468845	0.551284	0.536246	0.478388	0.506769	0.511242	0.503499	0.588217	0.564232	0.561102	0.614571	0.499783	0.639684	0.497996	0.583471	0.530403	0.530523	0.557138	0.49694	0.538098	0.487705	0.535627	0.516385	0.570405	0	0.421897	0.53946	0.607398	0.561557	0.609278	0.657996	0.559671
Ve12.4	0.484647	0.480846	0.479331	0.472923	0.522706	0.464465	0.554869	0.535009	0.530986	0.50499	0.523948	0.527872	0.533704	0.502554	0.487988	0.443188	0.496919	0.462277	0.548758	0.512429	0.436048	0.459116	0.497295	0.469907	0.561669	0.534969	0.535902	0.590286	0.504016	0.630606	0.504702	0.552143	0.500692	0.493713	0.518312	0.49279	0.507387	0.454274	0.494092	0.484758	0.546417	0.421897	0	0.507452	0.579105	0.54348	0.584064	0.640517	0.524235
WXC.1	0.541851	0.513076	0.504154	0.508442	0.519213	0.499515	0.541795	0.543341	0.536759	0.526733	0.535157	0.548125	0.549937	0.500821	0.511583	0.497357	0.571376	0.552948	0.552422	0.492494	0.504989	0.525142	0.453714	0.420797	0.584011	0.513783	0.519132	0.586972	0.50573	0.598667	0.523935	0.553837	0.499282	0.477195	0.484233	0.499696	0.520531	0.537243	0.473834	0.489222	0.508271	0.53946	0.507452	0	0.558889	0.52888	0.514657	0.614891	0.500291
Jj10.3	0.584556	0.571075	0.580572	0.595183	0.565679	0.58686	0.50231	0.525821	0.516924	0.557024	0.549677	0.576621	0.564219	0.561623	0.571039	0.559563	0.614401	0.603128	0.593254	0.569151	0.576712	0.558864	0.562773	0.552638	0.600147	0.556286	0.547578	0.583534	0.566008	0.600274	0.554205	0.593409	0.558483	0.546531	0.551133	0.574206	0.583532	0.56863	0.549594	0.552264	0.562549	0.607398	0.579105	0.558889	0	0.534371	0.570067	0.626494	0.540973
JL11.3	0.55648	0.540721	0.552502	0.557964	0.546339	0.546637	0.539646	0.530011	0.530196	0.486358	0.529867	0.533604	0.530587	0.534249	0.532178	0.535142	0.596027	0.564408	0.562372	0.543785	0.548198	0.537558	0.535762	0.528566	0.57462	0.484366	0.512925	0.566535	0.524145	0.576849	0.460287	0.581725	0.5305	0.509488	0.536338	0.532221	0.563353	0.544578	0.516342	0.518552	0.544749	0.561557	0.54348	0.52888	0.534371	0	0.563453	0.608141	0.534265
WXC.3	0.591113	0.568093	0.565706	0.586765	0.523888	0.574476	0.588626	0.594042	0.585711	0.572324	0.585859	0.604475	0.584023	0.567658	0.592084	0.565616	0.627568	0.615991	0.608249	0.562479	0.585336	0.535132	0.547796	0.506876	0.630433	0.571414	0.537243	0.610715	0.582752	0.591261	0.580367	0.605631	0.57603	0.551049	0.545143	0.571357	0.580036	0.586632	0.543354	0.551907	0.558065	0.609278	0.584064	0.514657	0.570067	0.563453	0	0.636812	0.519364
Ia13.1	0.6493	0.633769	0.628446	0.647484	0.622312	0.639342	0.619868	0.629717	0.634063	0.617905	0.610592	0.632028	0.623781	0.61345	0.630202	0.629115	0.652069	0.654514	0.638894	0.617328	0.617397	0.628493	0.641064	0.623148	0.650523	0.588737	0.613271	0.558784	0.621876	0.56577	0.609976	0.640075	0.609234	0.596409	0.60527	0.631068	0.627741	0.639352	0.58905	0.606567	0.618146	0.657996	0.640517	0.614891	0.626494	0.608141	0.636812	0	0.617364
Pp10.3	0.549846	0.524073	0.531098	0.541942	0.505683	0.520978	0.559793	0.567723	0.554013	0.524842	0.554133	0.568813	0.559789	0.525117	0.529214	0.515499	0.585942	0.566046	0.56213	0.524936	0.528521	0.505621	0.520652	0.495313	0.603021	0.548646	0.510288	0.576984	0.531246	0.579785	0.540685	0.576158	0.521451	0.506241	0.477656	0.470413	0.48873	0.539984	0.509806	0.514283	0.514782	0.559671	0.524235	0.500291	0.540973	0.534265	0.519364	0.617364	0
PQ11.3	0.504761	0.444518	0.494898	0.48036	0.511408	0.475585	0.526245	0.504317	0.506354	0.494295	0.516451	0.52448	0.523081	0.497368	0.424364	0.409992	0.54052	0.49413	0.545579	0.516239	0.495178	0.505223	0.492526	0.47418	0.558662	0.527835	0.513319	0.568129	0.486252	0.592588	0.484611	0.541874	0.492028	0.492178	0.49915	0.471582	0.512436	0.48113	0.498436	0.482423	0.520473	0.483804	0.465388	0.493968	0.542933	0.507462	0.542084	0.618736	0.493559
VBB.3	0.628731	0.616967	0.617919	0.644769	0.596113	0.630838	0.619474	0.629028	0.624989	0.612387	0.613399	0.630773	0.61882	0.610111	0.626821	0.612589	0.646978	0.64091	0.586477	0.545101	0.606282	0.583591	0.615604	0.605616	0.64961	0.599245	0.591136	0.633001	0.626534	0.63573	0.60873	0.639679	0.618737	0.592484	0.576528	0.59704	0.599962	0.628606	0.589593	0.606865	0.53819	0.65384	0.62417	0.593043	0.608921	0.599174	0.573986	0.649185	0.571047
[truncated: 2 more columns]

## Sheet: TableS6
Table S6. Weighted UniFrac distances between all samples
	Rr13.3	PQ11.1	Eg12.1	Eg12.2	Eg12.3	Eg12.4	Jj10.1	Jj10.2	Jj10.4	JL11.4	Js11.1	Js11.2	Js11.3	Pj10.4	PQ11.2	PQ11.4	Rr13.1	Rr13.2	VBB.2	VBB.4	Ve12.1	Ve12.2	WXC.2	WXC.4	Js11.4	JL11.1	Tf12.3	Ia13.4	Tf12.2	Ia13.3	JL11.2	Pj10.1	Pj10.2	Pj10.3	Pp10.1	Pp10.2	Pp10.4	Rr13.4	Tf12.1	Tf12.4	VBB.1	Ve12.3	Ve12.4	WXC.1	Jj10.3	JL11.3	WXC.3	Ia13.1	Pp10.3
Rr13.3	0	0.150059	0.355339	0.495919	0.527196	0.421734	0.267199	0.215559	0.287733	0.22972	0.246975	0.324741	0.232486	0.377607	0.182012	0.252916	0.249298	0.213542	0.225285	0.248405	0.308251	0.189125	0.194028	0.30365	0.443049	0.381244	0.191279	0.211594	0.219868	0.328069	0.289261	0.296865	0.30336	0.31495	0.194986	0.178908	0.233886	0.26488	0.274501	0.217493	0.182493	0.439315	0.347209	0.210579	0.231142	0.240093	0.469377	0.291461	0.198421
PQ11.1	0.150059	0	0.325128	0.504973	0.503493	0.415166	0.233234	0.216259	0.267085	0.149431	0.252918	0.332375	0.253142	0.324298	0.134964	0.177113	0.280798	0.264145	0.217482	0.212682	0.339824	0.208229	0.189544	0.24924	0.434815	0.29976	0.119625	0.174833	0.196056	0.293341	0.226026	0.233764	0.277325	0.280694	0.107275	0.165689	0.168577	0.291527	0.184181	0.138484	0.121301	0.459597	0.378938	0.151189	0.190507	0.159638	0.390341	0.21348	0.143684
Eg12.1	0.355339	0.325128	0	0.284101	0.534612	0.169397	0.368678	0.467204	0.403387	0.295792	0.343295	0.409809	0.293218	0.406735	0.334551	0.277683	0.383085	0.337253	0.467725	0.357011	0.390016	0.361199	0.382626	0.240986	0.509769	0.317252	0.391901	0.437246	0.363547	0.48356	0.298561	0.314219	0.36507	0.308734	0.344486	0.414568	0.307402	0.402622	0.300884	0.283305	0.374051	0.352597	0.267853	0.344477	0.458634	0.392276	0.470642	0.333404	0.416116
Eg12.2	0.495919	0.504973	0.284101	0	0.670683	0.205096	0.554582	0.567927	0.514923	0.455136	0.49095	0.507004	0.432157	0.540266	0.440244	0.423502	0.53255	0.421597	0.597021	0.496978	0.548637	0.532536	0.521072	0.428819	0.588955	0.505349	0.557256	0.594296	0.462458	0.644951	0.375865	0.493627	0.484983	0.457481	0.531055	0.522519	0.453024	0.539569	0.51183	0.462772	0.552786	0.285452	0.346198	0.540057	0.609282	0.562473	0.631499	0.527408	0.571412
Eg12.3	0.527196	0.503493	0.534612	0.670683	0	0.577829	0.685788	0.637365	0.707402	0.607671	0.682554	0.774495	0.517572	0.748504	0.588694	0.573753	0.699137	0.70196	0.623399	0.649356	0.701275	0.46079	0.623216	0.457022	0.867855	0.512814	0.485522	0.509766	0.642448	0.392683	0.547295	0.646969	0.700889	0.620681	0.527989	0.561153	0.601687	0.722452	0.480264	0.561131	0.56866	0.669248	0.662723	0.426012	0.534536	0.409715	0.285734	0.495406	0.448553
Eg12.4	0.421734	0.415166	0.169397	0.205096	0.577829	0	0.4661	0.508087	0.454584	0.383129	0.426188	0.455599	0.374636	0.463338	0.374205	0.341348	0.464199	0.366848	0.525868	0.427603	0.494658	0.445942	0.443793	0.314132	0.549887	0.436483	0.475599	0.504715	0.397052	0.56356	0.325259	0.415725	0.419243	0.377329	0.443888	0.460022	0.386268	0.46974	0.413819	0.37096	0.459186	0.317368	0.2952	0.444329	0.539328	0.477542	0.547786	0.437781	0.50054
Jj10.1	0.267199	0.233234	0.368678	0.554582	0.685788	0.4661	0	0.177176	0.122992	0.196058	0.230435	0.257235	0.301062	0.323458	0.229379	0.269326	0.18571	0.241978	0.212973	0.150318	0.357588	0.369008	0.215602	0.335657	0.375272	0.320629	0.263583	0.281713	0.186322	0.451309	0.345287	0.261389	0.24889	0.329646	0.202321	0.233718	0.208048	0.174634	0.257974	0.209791	0.16428	0.492708	0.382643	0.31091	0.205028	0.340118	0.546099	0.277215	0.317239
Jj10.2	0.215559	0.216259	0.467204	0.567927	0.637365	0.508087	0.177176	0	0.165736	0.277281	0.346834	0.3166	0.367316	0.420733	0.209889	0.336744	0.271736	0.241936	0.128204	0.233579	0.448463	0.337344	0.16618	0.393256	0.454627	0.452178	0.224492	0.237227	0.182504	0.406846	0.337503	0.361436	0.321194	0.407151	0.246254	0.152492	0.289472	0.250995	0.34682	0.285311	0.185578	0.494415	0.448147	0.28446	0.188033	0.296793	0.534139	0.359474	0.267506
Jj10.4	0.287733	0.267085	0.403387	0.514923	0.707402	0.454584	0.122992	0.165736	0	0.179191	0.234629	0.218223	0.30374	0.292274	0.239088	0.214371	0.159643	0.241726	0.239485	0.137307	0.335241	0.403	0.243315	0.355261	0.329873	0.340167	0.291793	0.312677	0.198235	0.487658	0.340181	0.249921	0.217032	0.293015	0.260169	0.244524	0.175295	0.144606	0.327693	0.220682	0.222563	0.4883	0.35067	0.35106	0.256131	0.363136	0.599865	0.346333	0.344864
JL11.4	0.22972	0.149431	0.295792	0.455136	0.607671	0.383129	0.196058	0.277281	0.179191	0	0.196392	0.257559	0.227298	0.2336	0.166327	0.129115	0.210274	0.23882	0.293036	0.138399	0.274544	0.31139	0.258897	0.249967	0.352464	0.225478	0.217662	0.250159	0.198807	0.399815	0.238109	0.167821	0.196695	0.216952	0.172361	0.24519	0.0931214	0.212663	0.211788	0.101493	0.189168	0.455903	0.307056	0.249596	0.273455	0.25087	0.492733	0.237618	0.255296
Js11.1	0.246975	0.252918	0.343295	0.49095	0.682554	0.426188	0.230435	0.346834	0.234629	0.196392	0	0.157701	0.217742	0.213354	0.239401	0.190023	0.168211	0.26536	0.352044	0.207855	0.216975	0.360901	0.310059	0.326059	0.265859	0.282305	0.303714	0.338807	0.258535	0.472744	0.332331	0.149907	0.175519	0.212763	0.255318	0.312672	0.191288	0.19389	0.292	0.215447	0.264542	0.489132	0.327069	0.322607	0.34023	0.356042	0.580603	0.316979	0.340042
Js11.2	0.324741	0.332375	0.409809	0.507004	0.774495	0.455599	0.257235	0.3166	0.218223	0.257559	0.157701	0	0.294213	0.239798	0.262836	0.259187	0.195939	0.245005	0.324574	0.242566	0.284378	0.459587	0.263478	0.382769	0.210205	0.390427	0.358812	0.397517	0.232747	0.561904	0.352657	0.224728	0.158188	0.25201	0.339486	0.304234	0.244674	0.199839	0.396926	0.295568	0.324226	0.471215	0.343137	0.415306	0.383442	0.439208	0.679553	0.401839	0.415375
Js11.3	0.232486	0.253142	0.293218	0.432157	0.517572	0.374636	0.301062	0.367316	0.30374	0.227298	0.217742	0.294213	0	0.362504	0.248189	0.195637	0.310601	0.31054	0.382053	0.280464	0.324926	0.275787	0.344609	0.224287	0.408075	0.253098	0.277424	0.354271	0.291003	0.345349	0.222618	0.283494	0.298779	0.239282	0.253102	0.319982	0.230061	0.326924	0.212607	0.209415	0.304708	0.447292	0.327096	0.260759	0.361649	0.269939	0.467321	0.225381	0.296976
Pj10.4	0.377607	0.324298	0.406735	0.540266	0.748504	0.463338	0.323458	0.420733	0.292274	0.2336	0.213354	0.239798	0.362504	0	0.305269	0.237925	0.252045	0.359438	0.418034	0.25382	0.223508	0.468861	0.363655	0.367368	0.204138	0.361406	0.363666	0.400095	0.306102	0.569446	0.388358	0.165723	0.156546	0.215085	0.317294	0.367468	0.212504	0.265762	0.371991	0.267941	0.333431	0.558341	0.380824	0.396549	0.416909	0.435085	0.652706	0.401773	0.416601
PQ11.2	0.182012	0.134964	0.334551	0.440244	0.588694	0.374205	0.229379	0.209889	0.239088	0.166327	0.239401	0.262836	0.248189	0.305269	0	0.182635	0.259994	0.198608	0.229677	0.204351	0.328094	0.293653	0.199133	0.266917	0.391575	0.338378	0.192978	0.222609	0.121961	0.367349	0.189178	0.247701	0.22336	0.282605	0.16252	0.171509	0.171805	0.272628	0.237529	0.172655	0.17601	0.401149	0.350048	0.240832	0.264026	0.253017	0.49695	0.234758	0.224138
PQ11.4	0.252916	0.177113	0.277683	0.423502	0.573753	0.341348	0.269326	0.336744	0.214371	0.129115	0.190023	0.259187	0.195637	0.237925	0.182635	0	0.229202	0.263063	0.350941	0.183443	0.266522	0.306517	0.305095	0.213193	0.347242	0.217021	0.252689	0.318647	0.23857	0.393422	0.206342	0.18328	0.209441	0.159036	0.210421	0.289375	0.124736	0.225672	0.21386	0.137434	0.260216	0.439989	0.273885	0.242491	0.352125	0.261059	0.496814	0.240386	0.278532
Rr13.1	0.249298	0.280798	0.383085	0.53255	0.699137	0.464199	0.18571	0.271736	0.159643	0.210274	0.168211	0.195939	0.310601	0.252045	0.259994	0.229202	0	0.245977	0.279999	0.146216	0.216903	0.368423	0.26178	0.364021	0.293542	0.321338	0.306176	0.336103	0.228585	0.490653	0.368349	0.185274	0.179161	0.250544	0.260062	0.261948	0.188453	0.0977042	0.335419	0.252172	0.227938	0.491067	0.3138	0.351254	0.298453	0.388998	0.615036	0.353132	0.348511
Rr13.2	0.213542	0.264145	0.337253	0.421597	0.70196	0.366848	0.241978	0.241936	0.241726	0.23882	0.26536	0.245005	0.31054	0.359438	0.198608	0.263063	0.245977	0	0.258949	0.254757	0.345489	0.366704	0.214497	0.312597	0.384613	0.406638	0.324141	0.327884	0.17724	0.48068	0.262322	0.289168	0.27591	0.312181	0.287155	0.25952	0.249223	0.232985	0.338168	0.247955	0.282016	0.31836	0.264847	0.334107	0.356124	0.369177	0.608602	0.34554	0.347378
VBB.2	0.225285	0.217482	0.467725	0.597021	0.623399	0.525868	0.212973	0.128204	0.239485	0.293036	0.352044	0.324574	0.382053	0.418034	0.229677	0.350941	0.279999	0.258949	0	0.211242	0.441355	0.307266	0.140345	0.38413	0.465958	0.454934	0.215898	0.21216	0.196016	0.383191	0.364141	0.358082	0.315307	0.403464	0.246129	0.127044	0.29168	0.254775	0.350539	0.296666	0.168376	0.495287	0.445134	0.24422	0.191784	0.277839	0.507674	0.36414	0.245673
VBB.4	0.248405	0.212682	0.357011	0.496978	0.649356	0.427603	0.150318	0.233579	0.137307	0.138399	0.207855	0.242566	0.280464	0.25382	0.204351	0.183443	0.146216	0.254757	0.211242	0	0.299285	0.347228	0.219307	0.295697	0.33299	0.284491	0.240435	0.2652	0.183869	0.43248	0.316042	0.214866	0.191504	0.266437	0.196446	0.209688	0.119375	0.138183	0.264419	0.175584	0.132663	0.488768	0.326345	0.28823	0.237028	0.320275	0.539756	0.284845	0.289418
Ve12.1	0.308251	0.339824	0.390016	0.548637	0.701275	0.494658	0.357588	0.448463	0.335241	0.274544	0.216975	0.284378	0.324926	0.223508	0.328094	0.266522	0.216903	0.345489	0.441355	0.299285	0	0.341193	0.400992	0.397735	0.312287	0.346013	0.369163	0.424747	0.365308	0.521648	0.402346	0.190686	0.251536	0.245174	0.320048	0.408786	0.260526	0.279061	0.362077	0.297902	0.36016	0.535991	0.325742	0.392347	0.447477	0.433216	0.637354	0.399439	0.399473
Ve12.2	0.189125	0.208229	0.361199	0.532536	0.46079	0.445942	0.369008	0.337344	0.403	0.31139	0.360901	0.459587	0.275787	0.468861	0.293653	0.306517	0.368423	0.366704	0.307266	0.347228	0.341193	0	0.310326	0.31552	0.564489	0.377615	0.209922	0.257552	0.340408	0.281723	0.31022	0.359071	0.410396	0.352544	0.238761	0.267084	0.315466	0.397681	0.264099	0.280371	0.261226	0.474464	0.33309	0.195982	0.276911	0.212331	0.392752	0.295883	0.212265
WXC.2	0.194028	0.189544	0.382626	0.521072	0.623216	0.443793	0.215602	0.16618	0.243315	0.258897	0.310059	0.263478	0.344609	0.363655	0.199133	0.305095	0.26178	0.214497	0.140345	0.219307	0.400992	0.310326	0	0.291876	0.404244	0.42471	0.206165	0.239915	0.14159	0.397705	0.295231	0.307313	0.250321	0.336024	0.218133	0.132344	0.255226	0.266936	0.316401	0.26492	0.165876	0.418079	0.363566	0.225582	0.217318	0.286299	0.505265	0.340536	0.24735
WXC.4	0.30365	0.24924	0.240986	0.428819	0.457022	0.314132	0.335657	0.393256	0.355261	0.249967	0.326059	0.382769	0.224287	0.367368	0.266917	0.213193	0.364021	0.312597	0.38413	0.295697	0.397735	0.31552	0.291876	0	0.481127	0.20774	0.291581	0.363618	0.288875	0.335682	0.197576	0.286236	0.328701	0.260961	0.254856	0.339166	0.252046	0.37159	0.168149	0.21627	0.294799	0.391822	0.280649	0.183771	0.388008	0.248541	0.356532	0.206373	0.320389
Js11.4	0.443049	0.434815	0.509769	0.588955	0.867855	0.549887	0.375272	0.454627	0.329873	0.352464	0.265859	0.210205	0.408075	0.204138	0.391575	0.347242	0.293542	0.384613	0.465958	0.33299	0.312287	0.564489	0.404244	0.481127	0	0.483293	0.462082	0.505691	0.352843	0.676439	0.450859	0.312789	0.265122	0.341219	0.437271	0.418387	0.329087	0.302515	0.493673	0.385184	0.420995	0.59236	0.444009	0.521384	0.484434	0.551266	0.776593	0.521267	0.518741
JL11.1	0.381244	0.29976	0.317252	0.505349	0.512814	0.436483	0.320629	0.452178	0.340167	0.225478	0.282305	0.390427	0.253098	0.361406	0.338378	0.217021	0.321338	0.406638	0.454934	0.284491	0.346013	0.377615	0.42471	0.20774	0.483293	0	0.331644	0.40383	0.378305	0.342436	0.284834	0.261115	0.323432	0.265782	0.269835	0.419679	0.249188	0.335744	0.162419	0.246401	0.326553	0.512033	0.354791	0.279655	0.417401	0.271746	0.380654	0.21092	0.373109
Tf12.3	0.191279	0.119625	0.391901	0.557256	0.485522	0.475599	0.263583	0.224492	0.291793	0.217662	0.303714	0.358812	0.277424	0.363666	0.192978	0.252689	0.306176	0.324141	0.215898	0.240435	0.369163	0.209922	0.206165	0.291581	0.462082	0.331644	0	0.147676	0.211228	0.245889	0.269288	0.280644	0.286294	0.306109	0.123254	0.168623	0.218519	0.321074	0.194644	0.175822	0.147628	0.511133	0.437601	0.156067	0.158466	0.145199	0.359552	0.223736	0.114116
Ia13.4	0.211594	0.174833	0.437246	0.594296	0.509766	0.504715	0.281713	0.237227	0.312677	0.250159	0.338807	0.397517	0.354271	0.400095	0.222609	0.318647	0.336103	0.327884	0.21216	0.2652	0.424747	0.257552	0.239915	0.363618	0.505691	0.40383	0.147676	0	0.250059	0.233296	0.339709	0.319604	0.329124	0.373782	0.182391	0.172207	0.247767	0.340018	0.285525	0.239467	0.178025	0.546986	0.478512	0.212935	0.173826	0.189383	0.383579	0.262939	0.129748
Tf12.2	0.219868	0.196056	0.363547	0.462458	0.642448	0.397052	0.186322	0.182504	0.198235	0.198807	0.258535	0.232747	0.291003	0.306102	0.121961	0.23857	0.228585	0.17724	0.196016	0.183869	0.365308	0.340408	0.14159	0.288875	0.352843	0.378305	0.211228	0.250059	0	0.417331	0.233511	0.266494	0.205868	0.302661	0.198249	0.152145	0.198698	0.236505	0.265662	0.191389	0.175149	0.390173	0.343835	0.270751	0.244917	0.301139	0.539192	0.292795	0.276433
Ia13.3	0.328069	0.293341	0.48356	0.644951	0.392683	0.56356	0.451309	0.406846	0.487658	0.399815	0.472744	0.561904	0.345349	0.569446	0.367349	0.393422	0.490653	0.48068	0.383191	0.43248	0.521648	0.281723	0.397705	0.335682	0.676439	0.342436	0.245889	0.233296	0.417331	0	0.34638	0.453669	0.492169	0.430569	0.300419	0.331515	0.399571	0.514258	0.262054	0.353582	0.335544	0.610449	0.543214	0.22741	0.317362	0.176245	0.22029	0.244971	0.199576
JL11.2	0.289261	0.226026	0.298561	0.375865	0.547295	0.325259	0.345287	0.337503	0.340181	0.238109	0.332331	0.352657	0.222618	0.388358	0.189178	0.206342	0.368349	0.262322	0.364141	0.316042	0.402346	0.31022	0.295231	0.197576	0.450859	0.284834	0.269288	0.339709	0.233511	0.34638	0	0.318652	0.324836	0.27708	0.244419	0.296099	0.264087	0.374951	0.210325	0.229026	0.295171	0.354102	0.328142	0.246854	0.375078	0.235222	0.45465	0.230803	0.296656
Pj10.1	0.296865	0.233764	0.314219	0.493627	0.646969	0.415725	0.261389	0.361436	0.249921	0.167821	0.149907	0.224728	0.283494	0.165723	0.247701	0.18328	0.185274	0.289168	0.358082	0.214866	0.190686	0.359071	0.307313	0.286236	0.312789	0.261115	0.280644	0.319604	0.266494	0.453669	0.318652	0	0.129354	0.131817	0.23084	0.323258	0.163349	0.231994	0.265457	0.188466	0.264238	0.497594	0.329548	0.280869	0.351625	0.336995	0.539023	0.296817	0.320348
Pj10.2	0.30336	0.277325	0.36507	0.484983	0.700889	0.419243	0.24889	0.321194	0.217032	0.196695	0.175519	0.158188	0.298779	0.156546	0.22336	0.209441	0.179161	0.27591	0.315307	0.191504	0.251536	0.410396	0.250321	0.328701	0.265122	0.323432	0.286294	0.329124	0.205868	0.492169	0.324836	0.129354	0	0.146777	0.268685	0.268227	0.181541	0.20605	0.32694	0.228094	0.262547	0.489108	0.343829	0.343867	0.342911	0.372572	0.602994	0.336431	0.350231
Pj10.3	0.31495	0.280694	0.308734	0.457481	0.620681	0.377329	0.329646	0.407151	0.293015	0.216952	0.212763	0.25201	0.239282	0.215085	0.282605	0.159036	0.250544	0.312181	0.403464	0.266437	0.245174	0.352544	0.336024	0.260961	0.341219	0.265782	0.306109	0.373782	0.302661	0.430569	0.27708	0.131817	0.146777	0	0.285686	0.357169	0.209028	0.276456	0.266192	0.216622	0.331526	0.477748	0.313504	0.285455	0.415529	0.322184	0.537744	0.293149	0.340043
Pp10.1	0.194986	0.107275	0.344486	0.531055	0.527989	0.443888	0.202321	0.246254	0.260169	0.172361	0.255318	0.339486	0.253102	0.317294	0.16252	0.210421	0.260062	0.287155	0.246129	0.196446	0.320048	0.238761	0.218133	0.254856	0.437271	0.269835	0.123254	0.182391	0.198249	0.300419	0.244419	0.23084	0.268685	0.285686	0	0.185487	0.146648	0.280561	0.151971	0.152784	0.110933	0.484985	0.401814	0.172692	0.189487	0.196884	0.400052	0.177434	0.144143
Pp10.2	0.178908	0.165689	0.414568	0.522519	0.561153	0.460022	0.233718	0.152492	0.244524	0.24519	0.312672	0.304234	0.319982	0.367468	0.171509	0.289375	0.261948	0.25952	0.127044	0.209688	0.408786	0.267084	0.132344	0.339166	0.418387	0.419679	0.168623	0.172207	0.152145	0.331515	0.296099	0.323258	0.268227	0.357169	0.185487	0	0.215563	0.278792	0.306486	0.249009	0.148854	0.464979	0.410386	0.210067	0.157185	0.232563	0.465234	0.314312	0.173247
Pp10.4	0.233886	0.168577	0.307402	0.453024	0.601687	0.386268	0.208048	0.289472	0.175295	0.0931214	0.191288	0.244674	0.230061	0.212504	0.171805	0.124736	0.188453	0.249223	0.29168	0.119375	0.260526	0.315466	0.255226	0.252046	0.329087	0.249188	0.218519	0.247767	0.198698	0.399571	0.264087	0.163349	0.181541	0.209028	0.146648	0.215563	0	0.192273	0.229168	0.128153	0.18849	0.470637	0.311007	0.253947	0.275888	0.284715	0.504962	0.247842	0.229642
Rr13.4	0.26488	0.291527	0.402622	0.539569	0.722452	0.46974	0.174634	0.250995	0.144606	0.212663	0.19389	0.199839	0.326924	0.265762	0.272628	0.225672	0.0977042	0.232985	0.254775	0.138183	0.279061	0.397681	0.266936	0.37159	0.302515	0.335744	0.321074	0.340018	0.236505	0.514258	0.374951	0.231994	0.20605	0.276456	0.280561	0.278792	0.192273	0	0.353926	0.253665	0.246432	0.496394	0.324592	0.378363	0.316418	0.403399	0.635466	0.367831	0.369585
Tf12.1	0.274501	0.184181	0.300884	0.51183	0.480264	0.413819	0.257974	0.34682	0.327693	0.211788	0.292	0.396926	0.212607	0.371991	0.237529	0.21386	0.335419	0.338168	0.350539	0.264419	0.362077	0.264099	0.316401	0.168149	0.493673	0.162419	0.194644	0.285525	0.265662	0.262054	0.210325	0.265457	0.32694	0.266192	0.151971	0.306486	0.229168	0.353926	0	0.161466	0.210289	0.472079	0.384075	0.162879	0.292537	0.172334	0.339928	0.102848	0.252083
Tf12.4	0.217493	0.138484	0.283305	0.462772	0.561131	0.37096	0.209791	0.285311	0.220682	0.101493	0.215447	0.295568	0.209415	0.267941	0.172655	0.137434	0.252172	0.247955	0.296666	0.175584	0.297902	0.280371	0.26492	0.21627	0.385184	0.246401	0.175822	0.239467	0.191389	0.353582	0.229026	0.188466	0.228094	0.216622	0.152784	0.249009	0.128153	0.253665	0.161466	0	0.189984	0.453007	0.33541	0.207343	0.273568	0.227184	0.448131	0.195805	0.231031
VBB.1	0.182493	0.121301	0.374051	0.552786	0.56866	0.459186	0.16428	0.185578	0.222563	0.189168	0.264542	0.324226	0.304708	0.333431	0.17601	0.260216	0.227938	0.282016	0.168376	0.132663	0.36016	0.261226	0.165876	0.294799	0.420995	0.326553	0.147628	0.178025	0.175149	0.335544	0.295171	0.264238	0.262547	0.331526	0.110933	0.148854	0.18849	0.246432	0.210289	0.189984	0	0.492778	0.407668	0.19542	0.144237	0.223424	0.43268	0.242353	0.196123
Ve12.3	0.439315	0.459597	0.352597	0.285452	0.669248	0.317368	0.492708	0.494415	0.4883	0.455903	0.489132	0.471215	0.447292	0.558341	0.401149	0.439989	0.491067	0.31836	0.495287	0.488768	0.535991	0.474464	0.418079	0.391822	0.59236	0.512033	0.511133	0.546986	0.390173	0.610449	0.354102	0.497594	0.489108	0.477748	0.484985	0.464979	0.470637	0.496394	0.472079	0.453007	0.492778	0	0.278359	0.489595	0.55475	0.519224	0.594762	0.494034	0.542248
Ve12.4	0.347209	0.378938	0.267853	0.346198	0.662723	0.2952	0.382643	0.448147	0.35067	0.307056	0.327069	0.343137	0.327096	0.380824	0.350048	0.273885	0.3138	0.264847	0.445134	0.326345	0.325742	0.33309	0.363566	0.280649	0.444009	0.354791	0.437601	0.478512	0.343835	0.543214	0.328142	0.329548	0.343829	0.313504	0.401814	0.410386	0.311007	0.324592	0.384075	0.33541	0.407668	0.278359	0	0.404902	0.482147	0.449094	0.595234	0.420769	0.463194
WXC.1	0.210579	0.151189	0.344477	0.540057	0.426012	0.444329	0.31091	0.28446	0.35106	0.249596	0.322607	0.415306	0.260759	0.396549	0.240832	0.242491	0.351254	0.334107	0.24422	0.28823	0.392347	0.195982	0.225582	0.183771	0.521384	0.279655	0.156067	0.212935	0.270751	0.22741	0.246854	0.280869	0.343867	0.285455	0.172692	0.210067	0.253947	0.378363	0.162879	0.207343	0.19542	0.489595	0.404902	0	0.230286	0.121072	0.295798	0.201879	0.165194
Jj10.3	0.231142	0.190507	0.458634	0.609282	0.534536	0.539328	0.205028	0.188033	0.256131	0.273455	0.34023	0.383442	0.361649	0.416909	0.264026	0.352125	0.298453	0.356124	0.191784	0.237028	0.447477	0.276911	0.217318	0.388008	0.484434	0.417401	0.158466	0.173826	0.244917	0.317362	0.375078	0.351625	0.342911	0.415529	0.189487	0.157185	0.275888	0.316418	0.292537	0.273568	0.144237	0.55475	0.482147	0.230286	0	0.225554	0.416257	0.306453	0.178279
JL11.3	0.240093	0.159638	0.392276	0.562473	0.409715	0.477542	0.340118	0.296793	0.363136	0.25087	0.356042	0.439208	0.269939	0.435085	0.253017	0.261059	0.388998	0.369177	0.277839	0.320275	0.433216	0.212331	0.286299	0.248541	0.551266	0.271746	0.145199	0.189383	0.301139	0.176245	0.235222	0.336995	0.372572	0.322184	0.196884	0.232563	0.284715	0.403399	0.172334	0.227184	0.223424	0.519224	0.449094	0.121072	0.225554	0	0.290495	0.191727	0.143547
WXC.3	0.469377	0.390341	0.470642	0.631499	0.285734	0.547786	0.546099	0.534139	0.599865	0.492733	0.580603	0.679553	0.467321	0.652706	0.49695	0.496814	0.615036	0.608602	0.507674	0.539756	0.637354	0.392752	0.505265	0.356532	0.776593	0.380654	0.359552	0.383579	0.539192	0.22029	0.45465	0.539023	0.602994	0.537744	0.400052	0.465234	0.504962	0.635466	0.339928	0.448131	0.43268	0.594762	0.595234	0.295798	0.416257	0.290495	0	0.368653	0.319457
Ia13.1	0.291461	0.21348	0.333404	0.527408	0.495406	0.437781	0.277215	0.359474	0.346333	0.237618	0.316979	0.401839	0.225381	0.401773	0.234758	0.240386	0.353132	0.34554	0.36414	0.284845	0.399439	0.295883	0.340536	0.206373	0.521267	0.21092	0.223736	0.262939	0.292795	0.244971	0.230803	0.296817	0.336431	0.293149	0.177434	0.314312	0.247842	0.367831	0.102848	0.195805	0.242353	0.494034	0.420769	0.201879	0.306453	0.191727	0.368653	0	0.259168
Pp10.3	0.198421	0.143684	0.416116	0.571412	0.448553	0.50054	0.317239	0.267506	0.344864	0.255296	0.340042	0.415375	0.296976	0.416601	0.224138	0.278532	0.348511	0.347378	0.245673	0.289418	0.399473	0.212265	0.24735	0.320389	0.518741	0.373109	0.114116	0.129748	0.276433	0.199576	0.296656	0.320348	0.350231	0.340043	0.144143	0.173247	0.229642	0.369585	0.252083	0.231031	0.196123	0.542248	0.463194	0.165194	0.178279	0.143547	0.319457	0.259168	0
PQ11.3	0.160734	0.10336	0.342495	0.494356	0.458112	0.413353	0.311446	0.245203	0.32303	0.223654	0.294816	0.362591	0.213189	0.381124	0.159594	0.175843	0.329908	0.295862	0.244028	0.28349	0.367891	0.192377	0.222331	0.240757	0.478371	0.310694	0.129916	0.212102	0.231555	0.242776	0.199427	0.300077	0.309623	0.263507	0.176174	0.184742	0.234746	0.354781	0.198532	0.194453	0.2048	0.453617	0.382803	0.12885	0.241887	0.128783	0.372029	0.21438	0.153037
VBB.3	0.378813	0.322613	0.459476	0.622447	0.310398	0.545446	0.486192	0.453299	0.517831	0.434686	0.4982	0.599093	0.369629	0.594176	0.410904	0.415924	0.522131	0.531132	0.428412	0.454396	0.54876	0.304837	0.443357	0.311148	0.698083	0.319323	0.279865	0.303872	0.467679	0.145787	0.37482	0.4862	0.534358	0.47174	0.323601	0.379284	0.428997	0.551677	0.282302	0.389142	0.352367	0.584339	0.520828	0.251803	0.340921	0.206887	0.14716	0.295426	0.231694
[truncated: 2 more columns]

## Sheet: TableS7
Table S7. Correlations between Bray-Curtis dissimilarity matrices obtained from different storage conditions1
Storage Method	ethanol	lyophilized	frozen	RNAlater
ethanol	---	0.595021	0.843259	0.883169
lyophilized	0.005	---	0.590067	0.743664
frozen	<1e-4	0.001	---	0.77231
RNAlater	<1e-4	0.0002	<1e-4	---
1Mantel test correlations are shown above the diagonal, with p-values shown below the diagonal (based on 10,000 permutations)

## Sheet: TableS8
Table S8. Correlations between Weighted UniFrac dissimilarity matrices obtained from different storage conditions1
StorageMethod	ethanol	lyophilized	frozen	RNAlater
ethanol	---	0.427963	0.647833	0.651587
lyophilized	0.04	---	0.381027	0.652934
frozen	<1e-4	0.0255	---	0.566425
RNAlater	0.001	0.001	0.001	---
1Mantel test correlations are shown above the diagonal, with p-values shown below the diagonal (based on 10,000 permutations)

## Sheet: TableS9
Table S9. Correlations between Unweighted UniFrac dissimilarity matrices obtained from different storage conditions1
StorageMethod	ethanol	lyophilized	frozen	RNAlater
ethanol	---	0.747994	0.559504	0.726143
lyophilized	<1e-4	---	0.390734	0.432877
frozen	0.005	0.066	---	0.336311
RNAlater	<1e-4	0.058	0.01	---
1Mantel test correlations are shown above the diagonal, with p-values shown below the diagonal (based on 10,000 permutations)
